# Supplementary material for: Partially dissociative role of the left inferior frontal gyrus and left dorsolateral prefrontal cortex in reasoning
Source: PLoS One. 2024 Dec 2;19(12):e0312919. doi: 10.1371/journal.pone.0312919 (PMC11611129; doi:10.1371/journal.pone.0312919)
Supplement: S1 Data — (XLSX) [file pone.0312919.s005.xlsx]

## Sheet: AR (%)
EASY TRIALS AVERAGE
sham		Cat_ded_pre	Cat_ded_post		Pro_ded_pre	Pro_ded_post		Pro_ind_pre	Pro_ind_post			anode	Cat_ded_pre	Cat_ded_post		Pro_ded_pre	Pro_ded_post		Pro_ind_pre	Pro_ind_post			cathode	Cat_ded_pre	Cat_ded_post		Pro_ded_pre	Pro_ded_post		Pro_ind_pre	Pro_ind_post
S1		100	100		100	100		80	60				100	100		100	80		90	70				100	80		100	100		90	100
S2		100	100		100	100		70	100				100	100		100	100		80	80				100	100		100	100		60	60
S3		100	100		100	100		70	80				100	100		60	100		60	60				80	100		100	80		50	80
S4		100	100		100	100		60	60				60	100		100	100		90	60				80	80		100	100		80	80
S5		80	100		100	80		60	50				100	80		60	100		70	50				80	100		100	100		80	100
S6		80	100		100	100		90	90				80	100		100	60		90	40				100	100		60	100		70	70
S7		100	100		80	80		80	70				100	100		100	80		70	60				60	100		100	100		60	60
S8		80	100		80	80		60	80				100	100		100	100		80	50				60	80		100	60		70	80
S9		100	80		100	100		100	90				100	80		100	80		80	80				100	100		80	100		80	80
S10		60	80		100	60		100	40				80	100		80	100		60	50				80	100		100	80		60	70
S11		100	100		100	100		70	100				100	100		100	100		90	60				80	100		100	80		80	70
S12		100	80		100	80		70	80				80	80		80	100		70	50				100	100		80	80		70	80
S13		80	80		100	100		90	70				100	80		100	100		90	60				80	100		100	100		90	90
S14		80	100		100	80		100	90				100	100		60	100		70	90				100	100		80	100		80	60
S15		60	40		80	100		50	80				60	80		80	100		80	100				100	100		100	80		90	70
S16		100	80		100	100		80	80				100	80		100	100		70	70				100	100		100	100		70	90
S17		80	80		100	100		100	80				80	100		100	80		60	90				100	100		80	100		90	70
S18		100	100		100	100		90	70				100	80		60	100		70	60				100	100		80	80		60	100
S19		100	100		100	100		90	70				100	100		100	80		90	60				100	100		100	100		70	80
S20		100	100		100	80		90	80				80	60		80	100		80	70				60	40		80	40		70	80
Mean		90	91		97	92		80	76				91	91		88	93		77	65.5				88	94		92	89		73.5	78.5
SD		13.7649	15.1831		7.32695	11.9649		15.5597	15.3554				13.7267	12.0961		16.4157	11.7429		10.8094	15.7196				15.0787	14.6539		11.9649	16.5116		11.821	12.6803
SEM		3.07794	3.39504		1.63836	2.67542		3.47926	3.43358				3.06937	2.70477		3.67065	2.62578		2.41704	3.51501				3.37171	3.27671		2.67542	3.6921		2.64326	2.8354
DIFFICULT TRIALS AVERAGE
sham		Cat_ded_pre	Cat_ded_post		Pro_ded_pre	Pro_ded_post		inductive_b	inductive_a			anode	Cat_ded_pre	Cat_ded_post		Pro_ded_pre	Pro_ded_post		Pro_ind_pre	Pro_ind_post			cathode	Cat_ded_pre	Cat_ded_post		Pro_ded_pre	Pro_ded_post		Pro_ind_pre	Pro_ind_post
S1		100	60		100	100		90	50				80	100		100	60		90	50				80	100		100	100		70	80
S2		100	100		80	100		80	40				60	100		60	100		90	60				100	100		100	80		100	70
S3		100	100		60	80		80	60				100	60		60	60		60	40				80	80		100	80		80	70
S4		100	80		80	100		80	30				60	100		60	60		70	90				100	100		60	80		70	60
S5		80	100		100	80		70	60				80	60		60	80		60	80				100	100		100	60		90	70
S6		100	100		100	100		60	60				60	100		80	80		100	80				100	80		100	80		80	60
S7		60	100		80	80		70	90				60	100		80	100		70	60				100	100		100	60		80	70
S8		60	100		80	60		90	50				60	80		60	100		80	70				100	100		100	100		100	80
S9		80	100		80	80		70	90				100	100		80	80		70	90				80	100		100	100		60	50
S10		100	100		80	100		100	70				100	100		100	100		70	70				100	100		80	100		60	80
S11		80	100		100	80		60	60				100	100		80	80		70	80				60	100		60	80		90	60
S12		20	100		60	80		60	90				80	80		80	100		60	70				100	80		100	100		60	70
S13		80	100		80	80		60	50				100	100		100	100		90	90				100	60		100	100		70	90
S14		60	100		100	60		70	50				80	100		60	80		80	70				80	80		100	100		70	80
S15		60	100		60	60		90	80				60	60		80	80		90	70				80	60		100	100		80	80
S16		80	100		60	80		90	60				100	80		100	80		80	50				80	100		100	60		50	40
S17		100	80		100	100		100	70				80	100		40	100		90	80				100	80		80	100		70	60
S18		80	100		80	80		90	80				80	60		80	100		60	60				100	100		80	80		60	70
S19		100	80		60	100		40	80				100	100		80	80		100	90				100	100		100	100		70	80
S20		40	100		60	60		60	70				60	80		60	60		60	70				80	20		60	60		50	40
Mean		79	95		80	83		75.5	64.5				80	88		75	84		77	71				91	87		91	86		73	68
SD		22.9186	11.0024		15.8944	14.9032		16.0509	17.0062				17.1679	16.4157		17.0139	15.3554		13.8031	14.4732				12.0961	20.7998		15.1831	16.0263		14.5458	13.6111
SEM		5.40197	2.46021		3.55409	3.33246		3.58909	3.8027				3.83886	3.67065		3.80443	3.43358		3.08647	3.23631				2.70477	4.65098		3.39504	3.58359		3.25253	3.04354

## Sheet:  RT (secs) group data
EASY TRIALS AVERAGE
sham		Cat_ded_pre	Cat_ded_post		Pro_ded_pre	Pro_ded_post		Pro_ind_pre	Pro_ind_post			anode	Cat_ded_pre	Cat_ded_post		Pro_ded_pre	Pro_ded_post		Pro_ind_pre	Pro_ind_post			cathode	Cat_ded_pre	Cat_ded_post		Pro_ded_pre	Pro_ded_post		Pro_ind_pre	Pro_ind_post
S1		3.56574	5.41247		5.10511	4.3689		3.51559	2.04632				2.87865	2.90257		2.70707	2.0961		2.76553	2.43169				1.29592	1.29523		2.13835	2.57676		2.13784	2.61756
S2		2.70551	1.52145		2.23023	3.09816		2.64017	3.08559				0.888293	2.92252		1.40032	2.1394		1.23484	2.15592				1.15672	1.50674		1.6086	1.90078		2.03045	2.25301
S3		3.48026	2.29737		2.8532	4.41751		9.22104	5.81446				2.01891	9.40429		3.44261	2.86652		3.24131	8.72571				3.95237	1.41961		3.96378	2.96944		3.3125	3.95358
S4		3.59174	4.94298		3.35615	4.67465		3.34995	2.82477				2.7689	8.04854		5.5463	5.74731		8.7276	5.77742				2.67411	4.48256		4.1285	2.57121		4.77611	3.39579
S5		3.35935	4.23949		3.71746	6.47107		4.74116	5.36597				3.52651	3.65386		2.26217	3.86519		2.86319	3.04016				2.851	4.275		6.82414	3.15564		5.36601	4.94643
S6		3.10032	2.70194		3.60473	6.10647		4.33334	3.22282				2.98563	2.0249		3.60315	3.85925		9.67829	3.00532				1.60557	3.89961		3.25278	3.53502		3.13594	2.92166
S7		2.36531	6.11267		3.27084	2.70437		2.11486	3.30838				1.55224	4.1758		1.95286	2.23262		2.4564	2.61327				1.4894	1.8355		4.23993	2.8062		3.75978	1.79004
S8		1.22485	2.07019		1.88239	3.5491		2.09168	1.70993				1.35606	1.72209		1.98658	2.40219		2.08006	2.32248				1.1696	1.89269		1.95083	2.66402		3.13203	2.02441
S9		2.08438	4.01764		5.18374	5.95801		3.86168	5.01472				2.19751	5.74341		4.26269	4.07146		6.69184	4.42976				2.65237	5.06047		2.59946	3.38508		3.20427	4.17547
S10		2.38347	5.79494		3.20261	3.25717		4.46078	5.61897				3.16233	4.18674		3.27081	7.09938		2.97451	3.34366				2.87456	3.79703		5.48312	5.13309		5.23586	3.62901
S11		2.72045	2.31322		3.86901	4.07049		2.61894	2.40513				1.50755	4.28547		2.25838	1.72208		2.21938	2.13199				3.2888	3.1062		1.71337	2.86833		2.12663	2.05978
S12		3.39048	3.01632		3.8173	3.64418		7.58425	3.34744				1.76017	10.4536		1.34799	3.91124		3.74325	2.8308				3.88843	1.89213		3.62375	2.37749		2.07271	2.31304
S13		2.23354	3.68432		4.73764	4.93065		2.03047	3.80469				2.7547	3.91878		3.02705	6.31946		4.26757	4.34882				1.91301	3.5603		3.13501	2.34747		3.38499	3.15712
S14		2.17749	4.19644		2.75368	4.00086		2.37647	3.64235				1.99978	3.0995		1.72049	1.97326		1.71992	2.98411				3.0183	2.7177		3.97422	3.98826		2.76769	1.97524
S15		1.95684	0.978754		4.83982	4.42133		3.86178	4.02547				3.64293	1.30945		3.12258	3.05557		5.37413	2.42456				1.48823	4.13084		3.35045	3.21991		3.47563	2.99901
S16		1.69173	2.29882		4.91292	3.84291		2.49038	2.57925				0.947	1.51219		1.13672	1.94472		1.26004	2.43016				1.30893	2.33307		2.91755	2.0746		1.23845	2.11258
S17		2.10769	1.3156		1.96326	3.91732		1.86872	2.12982				0.654991	1.51844		2.0486	2.2213		1.52331	1.74226				1.41804	1.63613		2.15968	3.04071		1.17222	2.24364
S18		1.66982	1.88159		3.18763	3.83917		3.45274	3.07238				1.24289	2.23826		1.38615	2.64201		4.04171	2.18176				0.959063	1.2627		1.65258	2.29925		2.36364	2.07631
S19		2.67544	8.29485		2.67492	2.59284		2.04224	1.87453				3.23159	3.88971		3.87192	3.40635		5.08983	2.74003				1.6581	2.28548		2.85797	2.00046		2.90085	2.52267
S20		5.8869	3.37749		5.76866	5.73769		7.16028	5.05212				4.52048	5.73533		6.06537	7.44253		8.555	7.73348				4.56197	3.30482		5.75769	5.23671		2.99767	5.49115
Mean		2.71857	3.52343		3.64656	4.28014		3.79083	3.49726				2.27986	4.13727		2.82099	3.5509		4.02539	3.46967				2.26123	2.78469		3.36659	3.00752		3.02956	2.93287
SD		1.01605	1.87835		1.12981	1.10149		2.04176	1.28252				1.05804	2.59718		1.366	1.77302		2.57476	1.89009				1.08197	1.20613		1.43515	0.915856		1.14891	1.04492
SEM		0.227195	0.420012		0.252632	0.246301		0.456552	0.286779				0.236585	0.580748		0.305447	0.396459		0.575734	0.422637				0.241937	0.269698		0.32091	0.204792		0.256903	0.233651
DIFFICULT TRIALS AVERAGE
sham		Cat_ded_pre	Cat_ded_post		Pro_ded_pre	Pro_ded_post		inductive_b	inductive_a			anode	Cat_ded_pre	Cat_ded_post		Pro_ded_pre	Pro_ded_post		Pro_ind_pre	Pro_ind_post			cathode	Cat_ded_pre	Cat_ded_post		Pro_ded_pre	Pro_ded_post		Pro_ind_pre	Pro_ind_post
S1		4.19472	2.8047		7.44499	6.87735		6.88365	3.22391				4.46643	2.7128		4.31384	4.09086		8.03117	2.08174				4.85402	3.37321		7.04005	2.20058		4.93356	3.65205
S2		3.29573	2.89382		2.79818	5.56453		5.32206	2.0348				2.8935	1.96293		2.60346	2.90959		4.2696	2.8497				2.42073	1.96936		2.45815	2.45062		1.99882	2.74806
S3		4.96697	1.91182		6.18626	5.03089		3.84008	4.30855				12.5679	9.158		3.14424	3.45951		3.5824	3.08856				13.3818	3.0313		11.9202	3.06363		5.38853	2.87227
S4		7.14366	6.04682		7.7606	4.12678		3.09323	6.88743				6.89933	6.70184		9.13818	10.5907		8.62362	8.44502				5.83437	4.16252		5.56716	4.2005		6.63697	4.79146
S5		6.82587	5.97139		8.23685	3.83995		3.7264	4.92915				5.65697	7.36166		5.4993	3.00802		5.622	4.30787				5.65697	7.36166		8.29571	3.64187		3.34189	2.61075
S6		7.62804	3.28448		6.94406	9.5481		5.00242	3.29301				3.69367	2.23575		6.7007	3.59357		9.54666	4.74366				3.8219	6.07759		6.90997	3.89842		4.93605	3.07577
S7			3.7319		5.18203	5.20777		2.8663	6.2648				2.39522	2.12838		4.17523	2.5398		3.64121	3.07337				7.13975	4.12422		7.82891	3.80584		6.22236	3.00824
S8		2.16526	2.08004		2.6429	2.78478		1.6451	1.30977				1.52228	2.91732		3.06283	2.41744		3.60916	3.72748				4.94012	1.29516		1.97139	2.1997		2.81001	3.25439
S9		7.21519	4.2573		6.71079	7.41368		7.98241	3.65201				6.60732	5.56115		10.7958	3.30899		6.82522	5.58837				4.09389	7.33569		7.52414	3.46111		7.04023	7.33025
S10		6.33716	4.06517		4.26514	3.5572		5.18477	4.127				5.10693	7.20278		6.26436	5.79829		8.38017	7.46304				9.09155	5.86099		5.92575	3.4521		7.98341	5.4474
S11		4.4174	3.02867		5.30827	5.07173		2.80529	3.58843				4.69946	3.05408		4.76984	2.60347		5.50315	2.93465				5.42069	2.38426		2.24354	3.20814		2.11132	3.10322
S12		2.36229	2.70429		2.16357	5.59287		5.12576	3.77113				2.41016	5.50748		3.48357	4.1726		4.77105	3.95522				4.93877	4.39061		6.62589	2.5623		5.7804	2.09103
S13			4.93125		4.86578	3.59378		2.93111	3.84441				4.86061	4.58569		4.93749	7.4391		4.58569	7.33075				3.07025	4.06681		5.7906	3.02326		5.35413	3.28824
S14		9.17698	3.61932		7.35584	5.01736		2.96015	3.9055				6.97973	4.37201		6.05978	2.70442		6.93777	2.68238				3.81465	2.44868		6.51961	2.98182		4.32825	2.1313
S15		5.39269	1.31795		9.74563	3.1635		4.40406	5.20006				3.13958	4.40444		7.2297	2.6878		4.01002	1.45409				6.73128	8.08496		9.09765	3.09882		6.45649	4.92059
S16		2.82364	3.01995		3.70498	3.12313		2.60576	2.70531				2.95394	3.40756		3.39596	2.10438		4.82807	2.3682				5.22032	3.4163		3.39596	4.11647		4.82807	1.93279
S17		5.13908	4.17802		6.40596	8.59883		2.53528	2.42757				3.05092	1.80203		3.60392	3.08893		2.22838	2.85637				4.2796	2.0516		3.11705	2.42227		5.64636	2.07504
S18		2.72501	2.33838		5.48554	3.95959		3.0834	4.27144				3.82977	2.56209		2.02865	2.63533		4.63641	2.52528				3.00611	1.51227		1.88036	1.79962		3.35808	2.81645
S19		7.71851	6.92994		7.58508	8.7232		1.76626	3.46634				5.46356	2.69115		5.26351	2.68736		6.58407	4.11692				3.91373	1.91929		2.8483	2.26867		6.35455	1.6204
S20		5.12142	3.61329		8.44637	6.04506		9.59557	7.14825				8.68226	6.36604		7.04743	9.22381		7.29328	7.35924				5.84568	2.5435		4.79857	6.34243		1.64664	5.39632
Mean		5.25831	3.63643		5.96194	5.342		4.16795	4.01794				4.89398	4.33476		5.17589	4.0532		5.67545	4.1476				5.37381	3.8705		5.58795	3.20991		4.85781	3.4083
SD		2.08855	1.45278		2.09434	1.99175		2.07532	1.50212				2.57842	2.14754		2.23597	2.37168		2.00208	2.04096				2.44453	2.06884		2.72726	1.01058		1.79794	1.45783
SEM		0.492275	0.324851		0.468309	0.445369		0.464055	0.335885				0.576553	0.480205		0.499979	0.530323		0.447678	0.456372				0.546613	0.462608		0.609834	0.225973		0.402032	0.325981

## Sheet: S1
sham easy trials	RT_pre	Cat_ded	Pro_ded	Pro_ind			RT_post	Cat_ded	Pro_ded	Pro_ind			sham difficult trials	RT_pre	Cat_ded	Pro_ded	Pro_ind			RT_post	Cat_ded	Pro_ded	Pro_ind
		5.06386	2.45822	2.37613				8.19084	2.8475	2.23408					2.36418	2.95118	18.1073				0.892124	11.5147	0.940171
		1.37298	10.745	0.481284				1.25286	8.83108	1.58927					6.94857	4.29332	13.2827				1.94891	1.92308	2.33664
		3.76599	1.36162	3.789				1.91517	1.99193	0.894343					2.48032	3.82512	10.075				1.58685	11.0047	3.27519
		5.40169	5.85559	5.02202				10.291	5.18495	0.813071					8.02274	18.7103	2.85828				1.47933	3.06695	6.99794
		2.22416		2.22756					0.784505	1.84029					1.15776		2.85591				7.75031		2.56961
				7.19753					6.57342	3.52893							4.45014				3.17069
										1.56878							2.77301
										1.64009							1.46636
										4.30802							6.08407
Mean		3.56574	5.10511	3.51559				5.41247	4.3689	2.04632					4.19472	7.44499	6.88365				2.8047	6.87735	3.22391
SD		1.75094	4.21867	2.36918				4.51121	3.04136	1.1641					3.07208	7.53079	5.72643				2.53863	5.08605	2.27359
anode easy trials	RT_pre	Cat_ded	Pro_ded	Pro_ind			RT_post	Cat_ded	Pro_ded	Pro_ind			anode difficult trials	RT_pre	Cat_ded	Pro_ded	Pro_ind			RT_post	Cat_ded	Pro_ded	Pro_ind
		1.44433	2.14546	1.85533				0.852762	1.04282	6.11915					3.22309	1.54949	2.36438				1.90305	8.98137	0.69114
		0.574612	5.54694	2.82781				3.14072	1.22003	0.504559					2.81351	2.05003	3.11056				0.932799	9.85949	1.47293
		0.748837	0.818552	0.576071				1.128	1.86925	2.16697					7.36269	11.4732	10.3359				2.96811	5.25266	2.83469
		1.50535	3.67879	1.34744				2.78687	7.70343	1.84298						1.64153	1.06183				5.04724		3.59498
		10.1201	1.34558	1.6591				6.60451	1.9921	1.38355						4.85499	3.71943						1.81498
				4.15949						1.59762							8.98445
				2.24743						2.82382							2.09723
										2.96677							0.542038
										2.47978							4.6019
Mean		2.87865	2.70707	2.0961				2.90257	2.76553	2.43169					4.46643	4.31384	4.09086				2.7128	8.03117	2.08174
SD		4.06898	1.91994	1.15006				2.29811	2.79019	1.57973					2.51658	4.2266	3.41014				1.76436	2.44599	1.14372
cathode easy trials	RT_pre	Cat_ded	Pro_ded	Pro_ind			RT_post	Cat_ded	Pro_ded	Pro_ind			cathode difficult trials	RT_pre	Cat_ded	Pro_ded	Pro_ind			RT_post	Cat_ded	Pro_ded	Pro_ind
		1.2805	2.08091	1.15706				1.38287	0.881272	2.5546					4.85402	8.7312	3.88266				3.8304	1.82757	2.77586
		0.857619	1.14606	5.36248				1.20759	1.58745	1.09197						0.996314	2.13191				2.0162	4.85347	3.79126
		1.12584	1.58181	1.28129					5.02877	4.88094						7.53858	1.33418				5.98489	4.3788	3.60644
		2.33876	2.96821	2.29545					1.89452	0.575106						16.3435	1.99566				2.15874	8.6744	7.14892
		0.984653	2.91473	1.21878					1.29719	3.71964						6.23246	1.64779				3.96572		1.8118
		1.18818		5.90733						1.34234						2.39824	1.50852				5.67171		4.46687
				3.257						4.15835							2.90338				1.34529		3.01388
				1.07776																	2.01277		2.60139
				1.63369
Mean		1.29592	2.13835	2.57676				1.29523	2.13784	2.61756					4.85402	7.04005	2.20058				3.37321	4.93356	3.65205
SD		0.532407	0.804535	1.87314				0.123939	1.65871	1.67535						5.44772	0.904177				1.77054	2.82579	1.62915

## Sheet: S2
sham easy trials	RT_pre	Cat_ded	Pro_ded	Pro_ind			RT_post	Cat_ded	Pro_ded	Pro_ind			sham difficult trials	RT_pre	Cat_ded	Pro_ded	Pro_ind			RT_post	Cat_ded	Pro_ded	Pro_ind
		1.38808	1.17834	4.74652				1.20878	2.70772	8.77402					1.78569	1.64775	2.84803				2.1061	10.5135	1.7319
		3.4203	1.68663	4.10363				0.991221	1.90825	2.50517					1.68744	2.63973	2.49575				2.59487	4.21255	4.05377
		3.3906	1.64231	2.1923				1.64562	1.76866	0.615835					4.42073	4.11013	2.74315				1.64795	1.15466	1.35309
		1.54052	4.54731	1.65641				1.02671	4.5346	1.65332					2.67854	2.79509	1.79025				3.71729	4.94552	1.00045
		3.78803	2.09654	1.83038				2.7349	4.57157	4.06521					5.90627		3.57231				4.40291	6.99641
				2.22568						1.13133							13.4384
				1.72629						1.73589							10.4653
										4.01301							5.22328
										4.16225
										2.1999
Mean		2.70551	2.23023	2.64017				1.52145	3.09816	3.08559					3.29573	2.79818	5.32206				2.89382	5.56453	2.0348
SD		1.14509	1.33551	1.2523				0.72656	1.3757	2.36292					1.82539	1.01157	4.28674				1.14209	3.47133	1.37872
anode easy trials	RT_pre	Cat_ded	Pro_ded	Pro_ind			RT_post	Cat_ded	Pro_ded	Pro_ind			anode difficult trials	RT_pre	Cat_ded	Pro_ded	Pro_ind			RT_post	Cat_ded	Pro_ded	Pro_ind
		0.850086	1.66111	1.89329				5.29945	1.18763	1.0761					4.05952	0.779759	1.51409				2.62375	2.16524	3.17255
		1.27006	1.43603	1.85578				1.95399	0.939449	2.86927					1.72748	5.39425	4.71291				2.7598	1.02908	2.0592
		1.09777	1.4512	1.39943				1.51411	1.29604	4.45937						2.64059	3.87597				1.43166	2.31039	2.74565
		0.907338	1.67845	2.8814					1.51625	0.974312						1.59924	2.60415				1.62062	11.5737	3.22449
		0.822241	0.774835	1.29938						1.89911							4.00957				2.32972		1.83165
		0.737845		2.26956						3.08065							2.31876				1.01202		4.06466
		0.532709		2.29115						0.688584							1.89175
				3.22524						2.19998							3.96516
																	1.29396
Mean		0.888293	1.40032	2.1394				2.92252	1.23484	2.15592					2.8935	2.60346	2.90959				1.96293	4.2696	2.8497
SD		0.239753	0.367581	0.672287				2.0702	0.239737	1.27912					1.649	2.01033	1.2523				0.708502	4.90298	0.823766
cathode easy trials	RT_pre	Cat_ded	Pro_ded	Pro_ind			RT_post	Cat_ded	Pro_ded	Pro_ind			cathode difficult trials	RT_pre	Cat_ded	Pro_ded	Pro_ind			RT_post	Cat_ded	Pro_ded	Pro_ind
		1.01673	0.944127	4.26315				1.00485	2.2106	1.51413					2.40577	1.15091	2.68057				0.907469	2.76696	3.27037
		1.46798	2.32788	1.14647				2.47477	2.71168	2.78289					3.68967	3.14761	2.07269				0.934787	2.84313	2.5168
		0.760549	0.619894	1.04114				0.805704	2.91508	1.18959					2.14529	0.947924	4.20967				1.51483	1.46484	3.97675
		1.33421	2.54251	1.33951				0.975514	0.961042	2.14496					1.49691	1.81677	3.08688				4.52034	0.920352	1.42745
		1.20414		1.71362				2.27287	1.88738	1.90739					1.10549	5.22752	4.46247						3.34482
									1.49693	3.97913					3.68122		1.72624						3.59469
																	1.16928						1.10552
																	1.60661
																	2.29221
																	1.19958
Mean		1.15672	1.6086	1.90078				1.50674	2.03045	2.25301					2.42073	2.45815	2.45062				1.96936	1.99882	2.74806
SD		0.277122	0.967578	1.34525				0.798372	0.738627	1.0068					1.08244	1.771	1.16483				1.72357	0.957624	1.10686

## Sheet: S3
sham easy trials	RT_pre	Cat_ded	Pro_ded	Pro_ind			RT_post	Cat_ded	Pro_ded	Pro_ind			sham difficult trials	RT_pre	Cat_ded	Pro_ded	Pro_ind			RT_post	Cat_ded	Pro_ded	Pro_ind
		0.492661	0.797937	16.0971				2.08524	5.91467	9.98025					2.20104	2.63134	5.36151				0.943002	7.4827	1.55395
		1.29185	6.63099	12.4056				5.7504	2.07533	2.53671					8.47151	10.4303	1.60779				0.656654	1.37084	5.95083
		0.903294	1.69994	6.7046				0.694551	1.49229	2.06445					5.599	5.49711	7.12264				1.31007	6.23913	3.99668
		13.4741	2.28394	8.07304				0.659291	6.61081	12.3626					1.50502		2.96015				4.73756		8.85001
		1.23935		7.89963					3.88423	10.9909					7.05825		4.34263						1.19131
				3.50886					6.52772	3.06064							3.91681
				9.85845						4.3728							2.31962
										1.14738							3.08951
Mean		3.48026	2.8532	9.22104				2.29737	4.41751	5.81446					4.96697	6.18626	3.84008				1.91182	5.03089	4.30855
SD		5.59586	2.59165	4.07949				2.39588	2.27298	4.52417					3.02862	3.9449	1.77204				1.90271	3.2301	3.19078
anode easy trials	RT_pre	Cat_ded	Pro_ded	Pro_ind			RT_post	Cat_ded	Pro_ded	Pro_ind			anode difficult trials	RT_pre	Cat_ded	Pro_ded	Pro_ind			RT_post	Cat_ded	Pro_ded	Pro_ind
		2.38634	0.807863	3.38374				18.129	2.90003	9.70819					12.5679	5.66468	2.34186				12.5579	2.8694	0.670377
		2.20783	2.99683	2.85699				4.45256	0.962882	7.68422						0.623799	1.72014				12.739	4.29539	5.50674
		0.864363	6.52313	4.43333				5.63131	5.94626	2.38373							2.1111				4.09298
		0.760971		2.14137					4.96153	16.1363							6.91567				4.75881
		6.38557		1.29095					1.43585	9.36509							4.20877				13.3489
		0.739666		3.09274						12.6506											7.45043
		0.787592								3.15186
Mean		2.01891	3.44261	2.86652				9.40429	3.24131	8.72571					12.5679	3.14424	3.45951				9.158	3.5824	3.08856
SD		2.05371	2.88359	1.07536				7.57877	2.17045	4.90015						3.56444	2.15634				4.23956	1.00833	3.41982
cathode easy trials	RT_pre	Cat_ded	Pro_ded	Pro_ind			RT_post	Cat_ded	Pro_ded	Pro_ind			cathode difficult trials	RT_pre	Cat_ded	Pro_ded	Pro_ind			RT_post	Cat_ded	Pro_ded	Pro_ind
		3.748	1.28466	1.29865				1.20373	2.3835	0.823129					4.57154	6.01227	4.91883				1.06247	2.79749	2.38277
		6.25537	3.96039	5.66809				0.954981	6.07033	0.969864					23.3212	1.51465	6.00654				5.19799	0.834585	1.58607
		2.77032	1.65014	3.5785				1.01252	1.48367	12.2076					12.2526	20.043	0.947342				3.60623	12.5335	0.994387
		3.03579	1.76229	1.33253				2.5072		1.16431						20.111	1.3247				2.25849		7.42806
			11.1614							1.85312							1.08422						3.69348
										2.25957							1.9757						1.14887
										8.39745							2.8983
																	5.35344
Mean		3.95237	3.96378	2.96944				1.41961	3.3125	3.95358					13.3818	11.9202	3.06363				3.0313	5.38853	2.87227
SD		1.58986	4.15882	2.09163				0.732819	2.43036	4.50262					9.42568	9.59598	2.06941				1.77938	6.26509	2.44213

## Sheet: S4
sham easy trials	RT_pre	Cat_ded	Pro_ded	Pro_ind			RT_post	Cat_ded	Pro_ded	Pro_ind			sham difficult trials	RT_pre	Cat_ded	Pro_ded	Pro_ind			RT_post	Cat_ded	Pro_ded	Pro_ind
		1.62396	2.23904	3.51353				6.25303	1.98872	2.97492					2.80526	4.26681	2.39078				4.69417	1.59657	9.3367
		2.42831	2.2255	3.13258				2.60044	3.92416	2.05509					11.4821	9.3506	3.59521				9.5029	4.14509	7.15119
		1.77968	3.62618	2.38576				5.97546	5.01479	1.73705						8.12587	2.104				5.61818	6.63869	4.17439
		2.77994	4.20912	1.87199					4.16497	1.73356						13.1492	2.26133				6.86896
		4.02733	4.48089	5.65414					8.28062	4.76184						3.91048	2.71139				4.95652
		6.15158		3.54168						3.68617							3.2534				8.09196
		6.35142															3.28594				2.59505
																	5.14379
Mean		3.59174	3.35615	3.34995				4.94298	4.67465	2.82477					7.14366	7.7606	3.09323				6.04682	4.12678	6.88743
SD		1.98018	1.07143	1.30645				2.03344	2.29978	1.22336					6.13543	3.83174	0.987742				2.30651	2.52111	2.59124
anode easy trials	RT_pre	Cat_ded	Pro_ded	Pro_ind			RT_post	Cat_ded	Pro_ded	Pro_ind			anode difficult trials	RT_pre	Cat_ded	Pro_ded	Pro_ind			RT_post	Cat_ded	Pro_ded	Pro_ind
		4.24625	1.5674	2.77815				4.47682	6.68173	4.55265					7.72193	14.5297	20.5317				11.7521	8.01859	2.65875
		1.49361	6.65375	8.15768				7.44138	13.4284	6.05767					8.64234	10.3559	13.1151				4.73695	16.2581	13.2021
		2.56684	4.6823	2.59911				8.62927	7.71623	2.7797					2.65708	2.52894	12.4549				6.39301	1.59419	6.57926
			9.28176	8.61583				11.3464	3.04923	4.45115					8.57598		2.80391				3.92534		5.55941
				5.97809				8.34879	3.1698	6.77931							7.33365						2.65889
				6.21845					18.3202	10.0441							4.74647						15.3247
				4.97235													5.86021						13.132
				6.6588													17.8797
Mean		2.7689	5.5463	5.74731				8.04854	8.7276	5.77742					6.89933	9.13818	10.5907				6.70184	8.62362	8.44502
SD		1.3874	3.25362	2.21914				2.47129	6.04081	2.51125					2.85906	6.09234	6.43179				3.51993	7.35063	5.33379
cathode easy trials	RT_pre	Cat_ded	Pro_ded	Pro_ind			RT_post	Cat_ded	Pro_ded	Pro_ind			cathode difficult trials	RT_pre	Cat_ded	Pro_ded	Pro_ind			RT_post	Cat_ded	Pro_ded	Pro_ind
		5.00065	1.47045	3.93949				1.91803	0.915045	1.09094					9.34853	7.11883	2.0712				3.61477	8.12716	3.93156
		1.21677	2.66087	3.5816				5.67595	3.32475	1.6764					11.5013	5.91276	3.76694				5.58856	2.47815	8.20255
		2.34027	2.05897	1.71046				3.93588	6.51916	3.20509					1.81187	3.66987	3.17791				1.57082	9.30559	3.90591
		2.13875	4.97825	1.90972				6.40041		2.26954					2.70897		7.49789				2.54164		1.65498
			9.47396	2.73388					8.3455	2.43745					3.80121		2.95455				7.49679		7.09996
				1.38325						2.9645							3.42103						3.95379
				2.83304						7.12962							6.51398
				2.47827						6.3928
Mean		2.67411	4.1285	2.57121				4.48256	4.77611	3.39579					5.83437	5.56716	4.2005				4.16252	6.63697	4.79146
SD		1.62631	3.27101	0.893342				1.99817	3.30621	2.19094					4.31698	1.75026	2.00634				2.38721	3.64952	2.40946
SEM

## Sheet: S5
sham easy trials	RT_pre	Cat_ded	Pro_ded	Pro_ind			RT_post	Cat_ded	Pro_ded	Pro_ind			sham difficult trials	RT_pre	Cat_ded	Pro_ded	Pro_ind			RT_post	Cat_ded	Pro_ded	Pro_ind
		0.892758	2.74106	6.40838				5.24329	2.01443	1.83504					3.49086	6.78578	1.48243				8.55584	3.31652	4.43596
		1.2046	5.45746	1.51131				3.04776	3.61953	2.15328					15.5423	10.5696	2.14921				11.1624	2.72262	7.4076
		5.26924	2.95387	6.02827				1.71407	11.5267	3.93306					4.35832	8.93883	10.0086				2.62934	7.23384	1.91195
		3.30997		5.62224				6.95283	11.1286	8.91128					1.64144	6.65321	4.94872				1.53793	2.08683	6.8143
		6.12019		1.65232					4.06609	9.99721					9.09649		1.85253						4.07595
				7.22446													1.52737
																	4.11592
Mean		3.35935	3.71746	4.74116				4.23949	6.47107	5.36597					6.82587	8.23685	3.7264				5.97139	3.83995	4.92915
SD		2.34518	1.51063	2.50408				2.32148	4.50079	3.836					5.59511	1.87509	3.08172				4.63506	2.31764	2.22324
SEM
anode easy trials	RT_pre	Cat_ded	Pro_ded	Pro_ind			RT_post	Cat_ded	Pro_ded	Pro_ind			anode difficult trials	RT_pre	Cat_ded	Pro_ded	Pro_ind			RT_post	Cat_ded	Pro_ded	Pro_ind
		1.6913	1.5717	2.16511				3.13445	2.75587	7.074					1.90251	3.34115	2.16049				8.20071	7.00613	7.24258
		1.49842	1.56914	7.44769				4.17327	6.49434	1.05369					4.19827	7.22623	2.04712				11.4745	5.81732	2.12192
		3.83278	3.64569	2.93488					1.13932	1.98419					10.4152	2.95422	3.69039				5.67036	4.04254	2.96636
		4.61913		3.32817					1.26079	1.09556					6.04094	8.47558	2.72303				8.43932		2.89112
		3.78082		2.26525					2.66565	3.99339					5.72793		3.8385				3.02338		8.76302
		2.83473		5.14819													3.5886						4.80913
		6.42842		3.48407																			2.82986
				4.1482																			2.83896
Mean		3.52651	2.26217	3.86519				3.65386	2.86319	3.04016					5.65697	5.4993	3.00802				7.36166	5.622	4.30787
SD		1.71916	1.19816	1.74477				0.734556	2.16652	2.55065					3.12317	2.7674	0.801906				3.1805	1.49142	2.43895
SEM
cathode easy trials	RT_pre	Cat_ded	Pro_ded	Pro_ind			RT_post	Cat_ded	Pro_ded	Pro_ind			cathode difficult trials	RT_pre	Cat_ded	Pro_ded	Pro_ind			RT_post	Cat_ded	Pro_ded	Pro_ind
		1.33759	2.07637	3.35458				1.46013	2.35662	2.83371					6.04094	10.061	3.21455				5.67036	13.3268	1.10521
		2.80753	6.64863	1.95772				9.50549	4.75153	4.0759					5.72793	13.7497	2.63183				8.43932	0.804917	3.95785
		3.66465	2.5251	1.58825				1.71231	9.18752	3.47304					1.90251	3.3503	1.49997				3.02338	5.57585	2.01999
		3.59425	15.0023	1.57096				7.42756	4.09667	3.1845					4.19827	8.33185	1.93716				8.20071		9.20756
			7.86834	1.67471				1.26952	6.43771	3.57631					10.4152	5.98565	2.22295				11.4745		2.97312
				6.32224						4.65362							1.76118						4.19963
				4.44296						6.61246							11.1352						8.14915
				4.33367						6.28315							5.31707
										7.51949							3.05693
										7.25216
Mean		2.851	6.82414	3.15564				4.275	5.36601	4.94643					5.65697	8.29571	3.64187				7.36166	6.5692	4.51607
SD		1.08116	5.22078	1.76101				3.89937	2.58832	1.79379					3.12317	3.95781	3.03202				3.1805	6.31978	3.0514
SEM

## Sheet: S6
sham easy trials	RT_pre	Cat_ded	Pro_ded	Pro_ind			RT_post	Cat_ded	Pro_ded	Pro_ind			sham difficult trials	RT_pre	Cat_ded	Pro_ded	Pro_ind			RT_post	Cat_ded	Pro_ded	Pro_ind
		2.84635	2.38001	13.0198				1.08716	1.00151	2.01998					8.08465	6.04371	3.5007				3.41413	11.7258	1.41447
		3.58912	2.60569	2.59563				1.20632	3.6263	5.05737					11.8223	11.4128	4.45961				6.03346	9.98423	4.45334
		1.35626	3.93342	2.48443				1.5439	10.1615	1.93387					6.59186	5.18649	3.15942				1.04741	1.52237	3.28021
		4.60954	6.63159	6.66726				2.82373	9.63653	2.89522					5.68583	3.9709	4.32845				2.28355	18.8257	3.18221
			2.47295	3.44966				6.84859		2.23255					5.95554	8.10636	8.51238				3.64387	5.68235	1.39438
				4.59064						3.1875							6.05394						6.03348
				1.62644						5.65937
				2.38201						4.32017
				2.18415						1.69935
Mean		3.10032	3.60473	4.33334				2.70194	6.10647	3.22282					7.62804	6.94406	5.00242				3.28448	9.5481	3.29301
SD		1.36905	1.80616	3.60453				2.41842	4.51356	1.45881					2.52208	2.91806	1.99129				1.8513	6.52617	1.789
anode easy trials	RT_pre	Cat_ded	Pro_ded	Pro_ind			RT_post	Cat_ded	Pro_ded	Pro_ind			anode difficult trials	RT_pre	Cat_ded	Pro_ded	Pro_ind			RT_post	Cat_ded	Pro_ded	Pro_ind
		2.7391	5.98829	3.27585				1.43537	4.72489	4.51979					2.31657	3.55817	2.07655				1.36905	9.31922	8.05443
		2.60083	0.760538	3.2107				2.17818	21.6397	2.02093					3.66258	12.4375	2.53355				3.96089	5.023	1.66345
		1.1131	3.26752	4.23588				1.55524	9.95002	3.68752					5.10185	4.10643	2.50913				1.86531	16.759	1.555
		5.48948	4.39626	3.9533				2.93081	2.39857	2.69176							3.38155				1.74773	10.6693	1.84784
				3.37131						2.88768							8.28091					5.96281	9.99646
				6.08518						2.22426							3.67844						5.98417
				2.88255													1.79698						1.25209
																	5.06167						7.59588
																	2.16064
																	4.45627
Mean		2.98563	3.60315	3.85925				2.0249	9.67829	3.00532					3.69367	6.7007	3.59357				2.23575	9.54666	4.74366
SD		1.82432	2.19932	1.08463				0.686122	8.5767	0.943426					1.3929	4.97577	1.96652				1.16942	4.65397	3.55486
cathode easy trials	RT_pre	Cat_ded	Pro_ded	Pro_ind			RT_post	Cat_ded	Pro_ded	Pro_ind			cathode difficult trials	RT_pre	Cat_ded	Pro_ded	Pro_ind			RT_post	Cat_ded	Pro_ded	Pro_ind
		2.73314	1.57751	3.56898				2.05728	2.27265	6.58172					4.38524	1.74775	2.92183				1.95869	8.74099	3.84635
		1.35954	1.40117	5.24602				3.40006	1.70757	1.68359					3.25857	13.7227	2.60512				8.37825	3.72845	6.58172
		1.36484	6.77966	1.79005				4.2724	1.12626	2.06391						7.67594	7.58351				8.51527	2.3387	1.68359
		0.930629						5.86872	5.00467	1.73922						8.06244	4.52064				4.03636		2.06391
		1.32061							5.56857	2.53986						2.75454	2.9512				4.63908		1.73922
		1.92464														7.49644	3.56898				13.8384		2.53986
																	5.24602				1.17716
																	1.79005
Mean		1.60557	3.25278	3.53502				3.89961	3.13594	2.92166					3.8219	6.90997	3.89842				6.07759	4.93605	3.07577
SD		0.636939	3.05564	1.72824				1.59792	2.01458	2.07416					0.796674	4.30323	1.84625				4.44748	3.36764	1.8932

## Sheet: S7
sham easy trials	RT_pre	Cat_ded	Pro_ded	Pro_ind			RT_post	Cat_ded	Pro_ded	Pro_ind			sham difficult trials	RT_pre	Cat_ded	Pro_ded	Pro_ind			RT_post	Cat_ded	Pro_ded	Pro_ind
		2.96091	2.54745	1.76555				11.023	4.64993	5.35956						8.38636	1.10937				2.2043	7.96359	3.90582
		1.69855	2.18021	1.30772				2.06242	2.3437	1.39153						3.06761	1.80392				8.87445	1.56705	4.72317
		1.80111	5.80644	3.63758				5.25258	2.00549	4.6297						5.28811	3.7574				1.90975	6.09265	2.25136
		1.36885	2.54925	2.18314					1.81838	4.85621						4.91554	3.71746				3.40737		2.08027
		4.78398		2.54902						3.18207						4.25252	1.05164				3.79735		7.25766
		2.41678		2.0873						0.9186							6.83565				4.20532		15.2933
		1.52697		1.70448						2.82098							1.78865				1.72476		10.886
				1.68406																			4.00129
																							5.98424
Mean		2.36531	3.27084	2.11486				6.11267	2.70437	3.30838						5.18203	2.8663				3.7319	5.20777	6.2648
SD		1.2018	1.69929	0.721118				4.54179	1.31513	1.73147						1.9802	2.07942				2.46516	3.2888	4.33903
anode easy trials	RT_pre	Cat_ded	Pro_ded	Pro_ind			RT_post	Cat_ded	Pro_ded	Pro_ind			anode difficult trials	RT_pre	Cat_ded	Pro_ded	Pro_ind			RT_post	Cat_ded	Pro_ded	Pro_ind
		1.27149	2.19459	4.22028				6.30608	3.74094	3.76166					3.56589	2.03055	2.34239				4.21658	2.69175	1.13722
		0.872619	2.17451	3.51783				1.86746	2.33775	1.62931					1.8359	4.59826	3.453				2.19094	2.12312	2.8057
		1.3771	1.28135	1.20418				6.03683	1.62949	2.33473					1.78387	8.27642	2.23042				1.06999	3.93918	3.73396
		1.94031	2.16098	1.72058				2.20154	1.38444	4.97544						1.7957	1.72518				1.036	1.21048	6.83572
		2.29971		1.56938				4.46709	3.1894	2.15754							2.15726					8.24151	1.50289
				1.16346						0.820933							3.49636						2.42473
																	2.37403
Mean		1.55224	1.95286	2.23262				4.1758	2.4564	2.61327					2.39522	4.17523	2.5398				2.12838	3.64121	3.07337
SD		0.565837	0.447883	1.30426				2.08042	1.00428	1.50762					1.01416	3.01443	0.673431				1.49197	2.75527	2.06394
cathode easy trials	RT_pre	Cat_ded	Pro_ded	Pro_ind			RT_post	Cat_ded	Pro_ded	Pro_ind			cathode difficult trials	RT_pre	Cat_ded	Pro_ded	Pro_ind			RT_post	Cat_ded	Pro_ded	Pro_ind
		1.64077	5.87257	5.28348				1.6211	1.53293	2.73068					13.7144	2.67471	1.25832				6.91972	7.42532	1.54627
		1.51164	1.17736	2.80454				1.77102	4.78093	1.23172					7.03145	11.5564	1.14761				7.21009	6.76234	2.70103
		1.3158	2.8101	1.44531				1.22306	4.17637	1.17708					7.05776	3.71606	4.31638				2.80103	4.47941	2.01854
			8.60958	1.52256				0.835057	4.54891	2.25727					4.55374	2.99677	2.65956				1.87018		1.88461
			2.73001	3.07237				3.72727		1.77767					3.34144	18.2006	7.6991				1.82009		2.61717
				2.70894						1.56581							2.03958						1.81075
																	6.84217						8.47929
																	4.48399
Mean		1.4894	4.23993	2.8062				1.8355	3.75978	1.79004					7.13975	7.82891	3.80584				4.12422	6.22236	3.00824
SD		0.163622	2.97754	1.39406				1.11858	1.50531	0.606791					4.0112	6.86107	2.48098				2.71468	1.54541	2.44925

## Sheet: S8
sham easy trials	RT_pre	Cat_ded	Pro_ded	Pro_ind			RT_post	Cat_ded	Pro_ded	Pro_ind			sham difficult trials	RT_pre	Cat_ded	Pro_ded	Pro_ind			RT_post	Cat_ded	Pro_ded	Pro_ind
		1.05854	1.94002	2.97342				1.04426	0.698482	0.923588					1.85409	2.14758	1.57523				1.01547	3.27621	2.30532
		0.868688	1.35142	2.78339				1.62497	1.33483	1.67001					2.19815	2.3767	1.46395				0.635927	1.12078	1.17145
		1.18986	2.6785	2.86505				2.61587	5.22284	1.11067					2.44354	2.73046	1.07111				2.62504	2.91868	1.39892
		1.78231	1.55961	1.49151				1.09054	6.94023	4.00507						2.92164	1.51713				3.79633	2.98323	1.15424
				1.25037				3.97532		1.26817						3.03813	2.03121				2.32745	3.62501	0.518918
				1.18631						1.50945							2.73828
										0.886232							1.73946
										2.30627							1.1436
																	1.52588
Mean		1.22485	1.88239	2.09168				2.07019	3.5491	1.70993					2.16526	2.6429	1.6451				2.08004	2.78478	1.30977
SD		0.394332	0.584017	0.86507				1.23872	3.01829	1.03621					0.296101	0.373421	0.500287				1.27697	0.971301	0.645726
anode easy trials	RT_pre	Cat_ded	Pro_ded	Pro_ind			RT_post	Cat_ded	Pro_ded	Pro_ind			anode difficult trials	RT_pre	Cat_ded	Pro_ded	Pro_ind			RT_post	Cat_ded	Pro_ded	Pro_ind
		1.74935	2.78602	2.21022				1.57566	0.965264	1.54962					1.08254	3.90385	1.7952				1.01957	2.00471	5.26636
		0.617151	2.22921	2.62835				1.71257	0.96572	2.73251					1.96203	2.94835	4.93786				7.35055	3.94626	3.37574
		2.18097	1.28483	0.917522				1.87804	1.89789	4.06635						2.56538	1.58437				2.44606	5.686	2.4305
		1.61923	2.66473	1.58028					3.46288	1.63893						2.83374	0.888849				1.7663	2.79968	4.59176
		1.0155	0.968131	4.92557					3.10856	1.625							1.47026				2.00412		3.59142
		0.82806		2.75689													3.36358						4.57243
		1.48219		2.89199													2.4138						2.26418
				1.30669													2.88561
Mean		1.35606	1.98658	2.40219				1.72209	2.08006	2.32248					1.52228	3.06283	2.41744				2.91732	3.60916	3.72748
SD		0.556938	0.819688	1.24791				0.151415	1.1713	1.0909					0.621892	0.583197	1.29735				2.53159	1.59754	1.13979
cathode easy trials	RT_pre	Cat_ded	Pro_ded	Pro_ind			RT_post	Cat_ded	Pro_ded	Pro_ind			cathode difficult trials	RT_pre	Cat_ded	Pro_ded	Pro_ind			RT_post	Cat_ded	Pro_ded	Pro_ind
		1.49218	1.39329	1.96987				4.02174	2.6565	1.83712					4.72157	2.1741	2.5941				1.19015	1.30718	4.92871
		0.955137	2.2828	2.07219				1.03818	1.28851	1.7072					1.8627	1.10956	2.10281				1.54464	4.50243	3.89506
		0.962605	1.33467	3.27116				2.12413	4.90337	3.72588					3.11247	2.63052	3.02393				0.864738	1.23294	1.18652
		1.23092	2.79257	5.73149				0.954138	3.67976	1.78996					13.8862		1.57959				1.58109	4.19748	2.8717
		1.20718		2.16222				1.32524		0.830684					1.11769		2.09292						3.70209
				2.30656						0.938958							2.70999						3.45302
				1.13464						3.76313							2.32896						4.18067
										1.60238							2.04795						1.81736
																	1.85862
																	1.65818
Mean		1.1696	1.95083	2.66402				1.89269	3.13203	2.02441					4.94012	1.97139	2.1997				1.29516	2.81001	3.25439
SD		0.222526	0.70928	1.49045				1.27667	1.53431	1.12695					5.18415	0.780482	0.465468				0.336794	1.78279	1.24208

[truncated: 12 more sheets: S9, S10, S11, S12, S13, S14, S15, S16, S17, S18, S19, S20]
