# Supplementary material for: Partially dissociative role of the left inferior frontal gyrus and left dorsolateral prefrontal cortex in reasoning
Source: PLoS One. 2024 Dec 2;19(12):e0312919. doi: 10.1371/journal.pone.0312919 (PMC11611129; doi:10.1371/journal.pone.0312919)
Supplement: S2 Data — (XLSX) [file pone.0312919.s006.xlsx]

## Sheet: AR(%)
EASY TRIALS AVERAGE
sham		Cat_ded_pre	Cat_ded_post		Pro_ded_pre	Pro_ded_post		Cat_ind_pre	Cat_ind_post		Pro_ind_pre	Pro_ind_post			anode	Cat_ded_pre	Cat_ded_post		Pro_ded_pre	Pro_ded_post		Cat_ind_pre	Cat_ind_post		Pro_ind_pre	Pro_ind_post		cathode	Cat_ded_pre	Cat_ded_post		Pro_ded_pre	Pro_ded_post		Cat_ind_pre	Cat_ind_post		Pro_ind_pre	Pro_ind_post
S1																100	100		100	100		60	80		40	100
S2		66.66	100		100	100		100	80		100	100
S3		80	50		100	83.33		60	40		40	83.33				100	100		80	100		60	40		60	60			80	100		80	80		60	80		80	60
S4		100	66.66		100	100		40	80		60	60				100	25		100	83.33		80	60		60	66.66			80	100		80	60		100	100		40	60
S5		100	50		100	66.66		100	60		60	66.66
S6																100	50		100	66.66		20	40		40	83.33			100	100		100	100		40	100		80	60
S7		80	25		75	50		60	60		60	100				85.71	66.66		80	80		60	40		40	60			80	60		60	80		40	80		80	60
S8		100	50		100	83.33		40	60		40	66.66				60	100		80	80		60	100		40	80			100	100		100	100		60	60		80	80
S9		100	50		100	66.66		40	80		60	66.66				100	100		60	80		40	60		100	60			80	100		100	80		80	100		20	80
S10		60	100		80	100		80	100		80	100				80	50		100	83.33		80	40		100	50			85.71	66.66		80	100		80	80		80	60
S11		60	100		100	100		100	100		40	80				100	100		100	100		66.66	80		60	60			100	50		100	83.33		60	60		60	66.66
S12		80	80		100	80		80	80		80	100				100	75		100	83.33		40	40		40	66.66			100	100		80	100		60	60		80	100
S13		100	50		100	83.33		60	40		80	50				100	100		100	80		80	60		80	80			80	100		100	100		100	100		100	80
S14		60	80		100	100		80	100		100	40				100	100		100	80		80	40		80	40			80	50		100	83.33		100	0		100	83.33
S15		100	50		100	66.66		100	60		40	66.66				85.71	100		100	100		80	60		60	60			100	100		100	100		80	80		100	100
S16		100	100		60	100		80	80		80	40				80	50		100	83.33		40	60		80	66.66			80	100		100	100		80	80		100	100
S17		80	100		80	100		100	80		80	80				100	100		80	100		100	40		60	80			100	75		100	83.33		60	80		40	50
S18		100	50		100	83.33		60	60		60	50				80	100		100	100		100	80		80	80			85.71	100		100	100		80	80		80	60
S19		100	50		100	83.33		80	20		60	83.33				100	100		100	100		80	80		100	80			80	100		80	100		80	80		100	80
S20		100	50		100	66.66		40	60		80	50				100	66.66		100	100		40	80		100	40			80	100		100	80		100	100		20	60
S21		80	100		100	80		40	100		100	80				100	50		100	66.66		60	40		20	66.66			100	100		100	100		80	60		60	60
Mean		86.6663	68.5084		94.4737	83.8574		70.5263	70.5263		68.4211	71.7526				93.2326	80.7011		93.6842	87.7179		64.5611	58.9474		65.2632	67.3668			88.4122	88.9811		92.2222	90.555		74.4444	76.6667		72.2222	72.2217
SD		15.8703	24.9376		11.6541	15.2471		23.4458	22.4781		20.3479	20.1958				11.3975	25.1623		11.6479	11.7107		21.6655	19.4064		24.8033	15.2581			9.67541	19.0218		12.1537	11.9507		19.1656	24.0098		26.6912	16.088
SEM		3.6409	5.72107		2.67364	3.49794		5.37885	5.15682		4.66812	4.63323				2.61477	5.77263		2.6722	2.68661		4.97041	4.45213		5.69027	3.50045			2.28052	4.48347		2.86465	2.8168		4.51738	5.65916		6.29117	3.79198
DIFFICULT TRIALS AVERAGE
sham		Cat_ded_pre	Cat_ded_post		Pro_ded_pre	Pro_ded_post		Cat_ind_pre	Cat_ind_post		inductive_b	inductive_a			anode	Cat_ded_pre	Cat_ded_post		Pro_ded_pre	Pro_ded_post		Pro_ded_pre	Pro_ded_post		Pro_ind_pre	Pro_ind_post		cathode	Cat_ded_pre	Cat_ded_post		Pro_ded_pre	Pro_ded_post		Cat_ind_pre	Cat_ind_post		Pro_ind_pre	Pro_ind_post
S1																100	100		100	80		20	80		60	100
S2		75	100		75	60		80	80		80	60
S3		83.33	83.33		100	75		75	80		100	75				100	87.5		83.33	75		60	20		100	80			80	60		40	60		40	100		40	20
S4		50	62.5		66.66	75		100	60		100	80				100	83.33		80	100		75	40		83.33	100			100	80		100	80		40	80		80	60
S5		83.33	100		80	75		100	80		50	50
S6																100	83.33		80	100		50	80		66.66	25			100	100		83.33	100		80	60		80	40
S7		83.33	66.66		80	25		50	40		66.66	75				50	62.5		66.66	50		20	40		100	40			60	40		80	60		60	100		40	20
S8		83.33	83.33		66.66	75		75	80		83.33	75				80	100		80	100		40	80		60	60			100	87.5		83.33	75		80	60		60	100
S9		66.66	83.33		80	100		50	60		83.33	75				100	87.5		100	50		40	60		80	80			100	100		60	80		60	100		60	60
S10		100	100		60	100		40	80		80	80				83.33	100		80	75		50	80		83.33	75			100	75		66.66	100		80	100		80	60
S11		100	100		80	80		60	100		60	40				50	87.5		83.33	75		80	80		100	80			100	100		80	75		75	60		83.33	50
S12		100	80		100	80		40	80		60	80				83.33	83.33		100	75		75	40		66.66	75			100	87.5		83.33	100		40	60		60	60
S13		100	100		100	75		80	60		83.33	100				100	100		83.33	100		80	40		80	60			100	100		100	80		80	80		60	20
S14		100	80		80	80		60	60		40	80				100	75		83.33	75		60	80		100	100			66.66	83.33		60	100		60	40		60	25
S15		83.33	83.33		80	75		100	80		100	50				100	87.5		83.33	100		40	60		100	60			80	100		100	80		60	80		60	40
S16		100	75		83.33	100		80	40		80	80				83.33	100		80	75		50	80		66.66	75			100	100		100	60		60	80		80	40
S17		100	60		80	100		60	100		60	100				50	75		50	75		20	40		80	80			83.33	100		80	100		50	60		66.66	75
S18		100	100		80	100		50	60		83.33	100				100	100		100	80		60	80		80	60			10	100		83.33	100		80	60		80	60
S19		83.33	83.33		100	100		50	40		83.33	75				100	85.71		83.33	75		60	60		80	80			100	100		60	60		40	100		100	20
S20		83.33	66.66		80	100		25	60		66.66	75				100	87.5		50	75		40	60		60	40			60	80		80	60		60	80		40	60
S21		100	100		100	80		60	100		40	40				100	100		80	100		75	80		50	50			100	87.5		100	100		60	40		80	80
Mean		88.1563	84.6037		82.7184	81.8421		65	70.5263		73.6826	73.1579				88.4205	88.7211		81.4021	80.7895		52.3684	62.1053		78.7705	69.4737			85.555	87.8239		79.9989	81.6667		61.3889	74.4444		67.2217	49.4444
SD		13.9774	14.0236		12.1372	18.7239		21.6025	19.2855		18.4889	18.044				18.5383	10.6934		14.1561	15.6581		19.8164	19.8827		16.0335	20.9427			23.9283	16.6327		17.1881	16.8034		15.1275	20.3563		16.8905	23.1929
SEM		3.20662	3.21724		2.78446	4.29556		4.95595	4.42439		4.24164	4.13957				4.25299	2.45324		3.24764	3.59221		4.5462	4.5614		3.67834	4.80458			5.63996	3.92037		4.05127	3.96059		3.56558	4.79803		3.98112	5.46661

## Sheet: RT (secs) group data
EASY TRIALS AVERAGE
sham		Cat_ded_pre	Cat_ded_post		Pro_ded_pre	Pro_ded_post		Cat_ind_pre	Cat_ind_post		Pro_ind_pre	Pro_ind_post		anode		Cat_ded_pre	Cat_ded_post		Pro_ded_pre	Pro_ded_post		Cat_ind_pre	Cat_ind_post		Pro_ind_pre	Pro_ind_post				cathode		Cat_ded_pre	Cat_ded_post		Pro_ded_pre	Pro_ded_post		Cat_ind_pre	Cat_ind_post		Pro_ind_pre	Pro_ind_post
S1																2.22146	1.99102		2.05639	3.17096		2.33414	3.09117		4.64695	2.60813
S2		6.81158	4.23926		6.98199	7.96361		9.35197	7.55974		12.0198	9.23651
S3		1.78748	3.96477		3.20131	2.41053		2.48246	2.10768		5.06673	4.93329				1.70672	4.92651		2.58062	2.14924		2.63896	4.46259		2.51453	2.49402						1.80308	2.70972		1.96169	2.45384		4.19795	2.01475		2.98477	2.91936
S4		2.15812	3.47952		3.28772	2.18859		1.59873	1.32567		2.30718	3.87435				4.49617	2.64481		4.06146	3.6753		3.35616	2.33844		5.67052	3.5606						3.28433	3.14821		4.94694	4.75493		4.38473	2.41108		6.61877	2.62235
S5		2.40668	6.82142		7.66682	9.38501		11.8855	8.01003		7.93442	7.19251
S6																2.7837	3.03663		7.29697	5.68138		2.50146	7.91042		6.88321	7.69727						2.98179	6.23618		3.52045	5.25554		5.31432	3.70764		5.80859	4.25538
S7		1.5958	1.4173		2.20952	1.93604		2.53757	2.84975		2.43811	3.6358				2.22263	4.97502		3.04045	4.50435		1.68344	5.90307		2.91726	5.095						2.84468	3.18911		3.2556	5.10052		4.51713	4.15041		5.1658	4.38187
S8		2.80439	1.86594		5.92232	6.13167		1.58173	2.89384		8.38375	7.6134				2.34656	3.17678		4.21313	5.92414		4.44871	4.21731		5.39985	4.51266						1.21943	3.51315		2.48119	1.88801		3.08545	3.4641		5.18992	3.04971
S9		2.44285	0.90953		2.82412	2.32736		2.7291	4.66975		6.58196	3.93134				1.58756	1.59629		1.74354	1.42976		1.54201	1.77845		2.30982	2.8871						1.49249	2.57821		1.80298	3.38255		2.18268	2.40272		1.4061	2.54202
S10		1.28908	1.53993		1.91446	1.91357		1.33651	1.43833		1.58919	1.98237				1.67196	1.20444		1.64003	1.89748		2.41417	1.43825		3.13585	1.72742						1.12422	1.56636		1.48826	1.51079		1.80552	0.894602		1.91236	1.45427
S11		3.41065	3.57745		5.94722	8.26538		3.63817	4.39335		4.27794	3.07048				4.31945	5.74445		5.36104	3.42374		5.82044	3.16571		4.91508	6.12685						3.18999	3.15397		4.60054	6.10235		4.53139	4.87972		5.93829	3.71192
S12		3.04174	2.0383		3.82333	3.52819		3.15498	2.70483		3.55132	3.3236				3.5033	3.75192		2.95677	3.87449		5.17087	3.44902		7.12687	3.93085						2.16367	3.25279		3.62115	3.42467		3.21386	0.972098		3.66901	3.37511
S13		2.84854	1.78326		4.36189	4.64657		3.45165	5.65952		3.98861	3.45502				2.18549	5.09774		2.63002	2.32205		3.55906	3.61494		3.99708	4.68677						1.71901	2.48386		2.69594	3.28847		3.77387	2.94013		2.79221	3.71858
S14		1.38403	1.54805		1.45059	2.03101		1.36242	1.24396		1.62387	1.44548				1.34168	1.70149		1.77203	1.55029		1.20114	0.982814		1.65387	1.52339						1.14017	1.38863		1.86146	3.19321		2.87285			5.74102	2.15771
S15		1.75719	1.10965		5.56451	4.82173		4.59863	3.86228		5.70099	4.47326				1.62188	4.11535		2.27945	3.72047		1.36523	1.69498		2.44801	3.2825						2.94998	2.31826		5.44071	4.9373		2.88531	3.40228		3.03774	4.09503
S16		1.27443	3.61275		1.52651	2.93803		1.15817	2.49888		2.70539	2.07261				2.19388	2.55317		3.28676	1.97738		2.73848	2.3013		2.35966	2.09064						1.60844	1.96059		3.33364	3.01132		3.39832	2.1449		2.82798	2.90938
S17		1.68408	3.49532		7.20268	6.07516		3.75185	4.45389		6.85917	5.35722				2.88106	5.02639		3.55586	4.12764		4.17501	2.96268		9.45662	6.92526						7.34159	2.92153		6.49465	3.43242		3.83541	6.53697		15.0673	2.78889
S18		2.09078	3.42758		3.98695	4.75604		3.05642	3.9389		5.05244	4.52395				3.52029	3.14165		2.46816	5.6326		3.3178	3.42098		3.9313	4.89505						3.69817	7.0694		4.09887	6.16383		2.31207	0.955193		6.42714	4.38297
9507IR09		1.40801	1.56248		3.13902	3.9473		2.11371	1.43541		2.25917	2.61621				2.27835	3.94044		2.56164	2.07873		1.13769	1.44536		3.3122	3.60708						3.2992	2.42038		3.27323	3.4329		2.28382	2.18716		2.12031	2.07089
9101LC05		3.20217	3.51966		4.24794	3.0504		13.8039	2.42573		7.09055	6.34764				3.14722	6.47959		3.94563	1.74139		3.10289	1.10295		4.68071	3.7535						4.53796	4.34504		3.45083	3.20666		3.30728	2.6416			4.39884
9502HZ06		4.533	3.26267		3.66702	4.64648		2.23733	2.42534		2.78872	6.23068				2.2599	1.5358		2.90069	7.75719		4.05867	6.7496		2.44351	4.95737						2.10529	6.72311		3.25347	1.63484		1.43527	3.95832		3.37959	3.20782
Mean		2.52266	2.79867		4.154	4.36646		3.9911	3.46826		4.85365	4.4903				2.54154	3.50734		3.17635	3.50729		2.97718	3.26474		4.20015	4.01902						2.69464	3.3877		3.4212	3.67634		3.29651	2.92139		4.71099	3.22456
SD		1.34966	1.46158		1.91276	2.29291		3.61985	1.97018		2.76803	2.07898				0.903458	1.56316		1.384	1.76919		1.33912	1.91961		2.02841	1.69493						1.51827	1.67111		1.33209	1.41865		1.05536	1.47866		3.15612	0.882159
SEM		0.309632	0.33531		0.438818	0.52603		0.830449	0.451991		0.635029	0.476951				0.207268	0.358614		0.317511	0.405879		0.307215	0.440388		0.465349	0.388844						0.35786	0.393885		0.313976	0.334379		0.248751	0.348523		0.743905	0.207927
Difficult
sham		Cat_ded_pre	Cat_ded_post		Pro_ded_pre	Pro_ded_post		Cat_ind_pre	Cat_ind_post		Pro_ind_pre	Pro_ind_post		anode		Cat_ded_pre	Cat_ded_post		Pro_ded_pre	Pro_ded_post		Cat_ind_pre	Cat_ind_post		Pro_ind_pre	Pro_ind_post				cathode		Cat_ded_pre	Cat_ded_post		Pro_ded_pre	Pro_ded_post		Cat_ind_pre	Cat_ind_post		Pro_ind_pre	Pro_ind_post
S1																5.28508	2.44163		3.49964	5.19907		2.5184	1.60741		2.28709	1.7097
S2		6.11829	7.29691		13.0769	11.5038		4.52209	11.0651		10.7824	13.887
S3		3.78123	2.70841		5.20252	2.78591		2.43085	4.50183		2.83702	3.24256				1.68792	2.67587		3.6958	4.99392		2.98029	1.89682		3.47846	4.4309						3.35643	3.5131		2.6102	2.49913		3.43287	1.73082		3.45803	1.70761
S4		2.52014	3.2336		5.66734	4.10214		3.54822	2.21519		3.07389	3.19432				7.19942	2.63592		4.39153	8.11911		4.71119	5.87032		5.10173	5.91465						4.31232	3.91565		4.03254	4.93714		3.25872	2.05695		5.73745	2.51958
S5		4.49368	5.79024		13.4223	11.7331		6.9961	11.5484		10.5927	20.189
S6																5.12797	5.9228		5.65246	6.02738		3.42266	3.31299		17.4911	2.19467						4.26483	7.42284		6.26265	7.75967		9.59785	3.60684		6.44041	6.26938
S7		2.81939	1.48171		4.71703	1.60591		4.30267	1.62488		4.67588	4.7485				3.1881	3.33417		3.5963	3.88311		4.9754	2.10241		3.89861	4.32601						4.8524	4.44425		4.09747	4.37151		4.18137	4.85693		2.49132	2.44968
S8		2.60248	5.07299		8.77919	15.767		7.00443	2.91463		8.36544	2.91463				4.86311	3.11955		4.12495	7.76794		10.7037	2.3895		3.7245	3.53498						1.79047	5.11247		5.25683	7.66819		5.99641	3.96811		16.7898	6.82373
S9		3.62405	3.31263		3.60813	2.77187		10.7893	4.74529		6.83044	3.93562				2.41037	2.16164		2.91673	2.8865		2.82273	1.47914		2.11705	2.69662						4.07077	3.18779		3.06556	3.96653		3.69498	1.52374		3.25487	2.74174
S10		2.35846	1.9307		2.01552	2.4548		1.8458	1.39258		1.65317	1.23733				2.05051	1.55659		2.06824	2.22453		2.91136	1.36848		2.43214	1.68153						1.43	1.68695		2.07538	2.70133		1.53802	1.73538		1.68395	2.07081
S11		8.20242	5.29961		7.11183	6.81872		5.0666	5.32601		10.2739	5.22018				8.3505	5.80736		6.99502	6.59359		6.14948	4.02628		5.64284	5.35321						6.14216	6.36483		6.4182	6.06273		4.12266	5.23734		8.07967	3.54073
S12		3.46169	3.79502		3.24765	3.52617		2.89975	3.11834		2.82326	2.96452				4.77559	4.10864		5.8266	6.64669		5.31244	6.00067		6.28897	2.49102						5.73793	2.93947		4.99787	4.22964		4.54884	1.37874		4.03147	2.64846
S13		4.81081	3.84073		5.93444	4.95161		4.60189	3.40987		4.20409	4.1383				3.44743	3.6281		4.72491	4.89353		4.65783	2.73083		2.88488	3.90267						4.25135	3.57144		4.28805	5.04974		3.20912	3.40719		2.99654	1.44459
S14		2.22154	1.91474		1.82557	1.68742		1.49476	1.30619		1.68212	1.6421				2.53764	1.58419		1.9677	1.67522		1.47039	1.62626		2.02228	2.08529						2.41737	2.08341		3.05687	3.25265		2.71996	1.43238		3.56141	1.51534
S15		5.27522	3.86551		5.44283	4.71854		4.73778	4.60771		5.8879	2.51373				6.18728	5.44117		3.37467	3.62201		3.66155	2.18574		3.90821	4.60202						7.95845	5.22342		4.31363	6.57598		8.03914	5.123		5.04714	5.98353
S16		2.6197	3.03861		5.01487	2.25356		1.97371	1.59343		3.00168	3.39504				3.1067	2.08933		2.29841	2.22294		3.23993	1.53115		3.10514	2.03891						3.46425	3.60188		3.85434	5.90423		5.7747	2.41747		2.833	4.17864
S17		5.36321	5.08612		4.19171	4.48845		2.54601	14.7348		6.61752	7.0931				18.0068	7.60021		6.03513	3.21205		22.2589	3.55454		6.21545	6.89377						11.9123	4.91218		11.7042	8.73185		11.5326	4.24584		6.20112	5.17397
S18		3.09283	5.09902		8.42081	7.70398		8.7845	2.85117		6.97282	3.25323				4.01606	8.18164		5.18682	3.82413		4.18684	3.40245		6.47138	3.48754						3.33378	7.11422		6.18068	8.49315		5.96957	4.04076		4.35884	11.3469
9507IR09		4.2939	1.69823		4.61183	5.38844		3.43421	1.56558		3.18124	3.09123				4.00048	3.57033		3.95515	2.37862		2.83388	1.32507		1.7714	3.8578						3.4026	2.95464		4.18004	3.4523		1.97624	2.80208		3.35937	1.15041
9101LC05		6.7729	3.40252		6.72794	6.89737		4.53442	6.6613		4.28957	8.31535				7.43798	4.6969		5.92309	3.42224		6.19614	2.59044		8.48204	2.81342						4.31162	4.69863		6.29822	3.70466		17.4196	4.15123		5.26968	5.08543
9502HZ06		5.86823	5.09633		3.43608	6.61482		4.6412	4.51982		2.20224	4.39418				5.11286	3.82414		7.63976	6.16035		4.50689	1.69969		4.14276	11.1584						6.96525	4.48517		4.6911	4.7529		15.9254	4.2372		3.86442	5.00995
Mean		4.22633	3.84019		5.91865	5.67229		4.53444	4.72116		5.26039	5.23				5.19957	3.91475		4.41436	4.51331		5.2379	2.66843		4.814	3.95648						4.66524	4.29069		4.85466	5.22852		6.27434	3.21956		4.96992	3.98114
SD		1.69029	1.57028		3.18367	3.81265		2.42672	3.80613		3.02694	4.60756				3.61864	1.91919		1.62951	1.95245		4.57743	1.40492		3.57401	2.27323						2.4646	1.58039		2.14076	1.95754		4.59113	1.346		3.35566	2.57424
SEM		0.387778	0.360247		0.730384	0.874683		0.556728	0.873186		0.694427	1.05705				0.830172	0.440292		0.373836	0.447922		1.05013	0.32231		0.819934	0.521515						0.565419	0.362567		0.491123	0.44909		1.05328	0.308793		0.76984	0.59057

## Sheet: S1
Easy
sham		Cat_ded_pre	Cat_ded_post		Pro_ded_pre	Pro_ded_post		Cat_ind_pre	Cat_ind_post		Pro_ind_pre	Pro_ind_post		anode		Cat_ded_pre	Cat_ded_post		Pro_ded_pre	Pro_ded_post		Cat_ind_pre	Cat_ind_post		Pro_ind_pre	Pro_ind_post				cathode		Cat_ded_pre	Cat_ded_post		Pro_ded_pre	Pro_ded_post		Cat_ind_pre	Cat_ind_post		Pro_ind_pre	Pro_ind_post
																0.668711	2.03889		2.9816	1.84203		3.30555	7.20558		6.04667	3.2133						1.89914			4.34568			3.90554			2.21762
																1.94298	1.80926		1.06385	0.993606		0.929803	1.87762		3.24723	0.937191						0.398771			4.50207			2.24275			5.0834
																1.52657	2.76203		3.60622	8.57372		2.76707	1.02391			2.56203						0.722567			0.851586			1.02089			1.43503
																5.17519	1.08314		0.774027	3.24498			2.25755			2.95986						1.42388			4.13499			1.10028			0.88173
																1.79386	2.2618		1.85626	1.20044						3.36826						1.01351			5.65293						4.79461
																																0.727838
																																1.1571
Mean																2.22146	1.99102		2.05639	3.17096		2.33414	3.09117		4.64695	2.60813						1.04897			3.89745			2.06736			2.88248
SD																1.72328	0.61793		1.21734	3.14584		1.24564	2.79103		1.9795	0.982587						0.501452			1.80152			1.3466			1.9391
Difficult
sham		Cat_ded_pre	Cat_ded_post		Pro_ded_pre	Pro_ded_post		Cat_ind_pre	Cat_ind_post		Pro_ind_pre	Pro_ind_post		anode		Cat_ded_pre	Cat_ded_post		Pro_ded_pre	Pro_ded_post		Cat_ind_pre	Cat_ind_post		Pro_ind_pre	Pro_ind_post				cathode		Cat_ded_pre	Cat_ded_post		Pro_ded_pre	Pro_ded_post		Cat_ind_pre	Cat_ind_post		Pro_ind_pre	Pro_ind_post
																4.71448	4.24527		3.4012	1.40763		2.5184	1.66147		3.85228	2.27385						1.44558			2.23446			5.3046			4.32573
																5.61583	2.31017		2.7245	5.46202			1.48999		1.28849	0.977371						2.64003			5.16318			5.80107			1.60271
																3.43865	0.861662		7.0011	1.98084			2.36711		1.72052	1.98561						9.89498			3.25768			4.04462			12.7514
																4.79644	1.78044		1.90111	11.9458			0.911078			1.62324						6.66487			4.14266			1.86968			0.766726
																7.86002	3.01062		2.47028							1.68844						5.33702			1.16144			2.62273			7.73171
																																0.99424			1.33008			3.73957			9.15152
																																1.13612			3.97034			7.58975			4.96938
																																8.95177			0.759084						3.62504
																																1.06418
																																1.11674
Mean																5.28508	2.44163		3.49964	5.19907		2.5184	1.60741		2.28709	1.7097						3.92455			2.75237			4.42457			5.61552
SD																1.63656	1.27746		2.03012	4.84147			0.599647		1.37259	0.484413						3.50629			1.61595			1.96109			4.02773

## Sheet: S2
Easy
sham		Cat_ded_pre	Cat_ded_post		Pro_ded_pre	Pro_ded_post		Cat_ind_pre	Cat_ind_post		Pro_ind_pre	Pro_ind_post		anode		Cat_ded_pre	Cat_ded_post		Pro_ded_pre	Pro_ded_post		Cat_ind_pre	Cat_ind_post		Pro_ind_pre	Pro_ind_post				cathode		Cat_ded_pre	Cat_ded_post		Pro_ded_pre	Pro_ded_post		Cat_ind_pre	Cat_ind_post		Pro_ind_pre	Pro_ind_post
		7.32437	2.59503		9.08671	8.33782		6.81684	5.64968		5.39353	4.08728				5.41971			2.74515			5.49902			2.62325							2.96371			4.7092			2.34138			3.42907
		6.29879	2.98529		7.05777	1.9802		17.8011	4.32714		10.084	12.8746				1.40921			5.08872			4.45797			6.5664							3.07984			2.87848			4.9245			3.68174
			5.52928		8.16459	7.4842		2.1792	11.4389		21.4396	12.7859				2.08911			9.81388			2.52298			3.57716							2.34495			1.43567			3.71111			4.19204
			4.80186		4.75983	14.3216		15.4807	8.82322		11.162	10.262							3.7383			1.51991										4.15154			5.10505			2.59513			3.77982
			5.28483		5.84107	7.69427		4.48205				6.17276																				1.05943			9.97249			1.30829			1.61347
																																1.42125			5.59794						9.98774
																																1.68902			3.35863						2.33935
																																			3.41729
																																			1.35127
Mean		6.81158	4.23926		6.98199	7.96361		9.35197	7.55974		12.0198	9.23651				2.97268			5.34651			3.49997			4.2556							2.38711			4.20289			2.97608			4.14618
SD		0.725192	1.35553		1.73737	4.378		6.90181	3.20117		6.76074	3.9619				2.14629			3.12929			1.80639			2.05726							1.0886			2.62626			1.38439			2.72853
Difficult
sham		Cat_ded_pre	Cat_ded_post		Pro_ded_pre	Pro_ded_post		Cat_ind_pre	Cat_ind_post		Pro_ind_pre	Pro_ind_post		anode		Cat_ded_pre	Cat_ded_post		Pro_ded_pre	Pro_ded_post		Cat_ind_pre	Cat_ind_post		Pro_ind_pre	Pro_ind_post				cathode		Cat_ded_pre	Cat_ded_post		Pro_ded_pre	Pro_ded_post		Cat_ind_pre	Cat_ind_post		Pro_ind_pre	Pro_ind_post
		5.03078	6.64798		18.9949	16.9852		5.28132	7.94831		5.50966	19.5281				5.12958			6.06875			2.50532			1.97713							7.54748			5.30774			5.59788			3.32099
		9.60723	5.95785		13.6758	7.01599		3.40202	20.8204		12.5758	15.9306				4.91236			4.4053			1.55438			7.15998							2.39196			2.52408			1.9014			5.9456
		4.9215	9.95733		6.55992	10.5103		4.88294	7.34425		17.17	6.20235				7.53496			3.5491			5.83161			4.84199							3.26163			8.24157			7.12595			7.08738
		5.16759	7.12356						8.14726		7.87395								5.72127													6.47198			3.9912			3.73621			3.42289
		5.86436	6.79783																													2.11608			1.53641			7.67842			1.7723
																																1.53185						5.52463			10.5438
																																4.65859						6.05258			3.87495
																																6.52761
																																11.1246
																																4.33037
																																1.65672
Mean		6.11829	7.29691		13.0769	11.5038		4.52209	11.0651		10.7824	13.887				5.85897			4.9361			2.74865			4.6597							4.69262			4.3202			5.37387			5.13827
SD		1.98469	1.54686		6.23908	5.05832		0.990254	6.51252		5.17296	6.89392				1.45551			1.16974						2.59623							2.98953			2.61897			1.98554			2.96764
SEM

## Sheet: S3
Easy
sham		Cat_ded_pre	Cat_ded_post		Pro_ded_pre	Pro_ded_post		Cat_ind_pre	Cat_ind_post		Pro_ind_pre	Pro_ind_post		anode		Cat_ded_pre	Cat_ded_post		Pro_ded_pre	Pro_ded_post		Cat_ind_pre	Cat_ind_post		Pro_ind_pre	Pro_ind_post				cathode		Cat_ded_pre	Cat_ded_post		Pro_ded_pre	Pro_ded_post		Cat_ind_pre	Cat_ind_post		Pro_ind_pre	Pro_ind_post
		1.48779	7.325		6.26392	2.23961		1.73566	1.1308		9.2952	4.24839				1.33033	1.67303		1.39283	5.05941		1.03396	5.52301		3.60612	3.56281						1.9246	1.29896		1.66093	0.735183		1.4673	2.60602		5.5121	2.53297
		3.47529	0.604534		1.32771	1.36771		2.08687	3.08457		0.838249	2.47612				1.35342	3.71861		4.12859	1.38777		2.16065	3.40216		2.00854	1.58573						2.58293	4.43065		0.990443	5.04993		3.30129	2.63645		1.55937	2.34909
		0.752075			3.03282	1.40012		3.62484				3.09532				3.01676	9.38788		2.89583	1.54613		4.72228			1.92894	2.33351						1.11452	1.42567		3.01685	1.56262		8.87062	1.28739		3.29913	3.876
		1.43477			2.18077	4.63338						9.74655				1.15471			1.9052	1.15016												1.59027	4.99749		2.17851	2.46762		3.15261	1.52913		1.56847
						2.41182						5.10009				3.39127				1.60271													1.39586
																1.13565
																0.564906
Mean		1.78748	3.96477		3.20131	2.41053		2.48246	2.10768		5.06673	4.93329				1.70672	4.92651		2.58062	2.14924		2.63896	4.46259		2.51453	2.49402						1.80308	2.70972		1.96169	2.45384		4.19795	2.01475		2.98477	2.91936
SD		1.17402	4.75209		2.15714	1.33029		1.0048	1.38152		5.97997	2.87577				1.06105	3.99675		1.2059	1.63627		1.89011	1.49967		0.946181	0.998265						0.61707	1.84125		0.85521	1.86975		3.22423	0.70734		1.87296	0.833565
Difficult
sham		Cat_ded_pre	Cat_ded_post		Pro_ded_pre	Pro_ded_post		Cat_ind_pre	Cat_ind_post		Pro_ind_pre	Pro_ind_post		anode		Cat_ded_pre	Cat_ded_post		Pro_ded_pre	Pro_ded_post		Cat_ind_pre	Cat_ind_post		Pro_ind_pre	Pro_ind_post				cathode		Cat_ded_pre	Cat_ded_post		Pro_ded_pre	Pro_ded_post		Cat_ind_pre	Cat_ind_post		Pro_ind_pre	Pro_ind_post
		5.41911	2.41832		9.563	2.87888		2.60556	4.48031		5.16909	0.875744				1.40468	2.79978		2.22122	2.8041		4.77021	1.89682		3.33783	2.19444						2.56903	6.1279		1.9367	1.27914		3.28116	1.02435		5.27906	1.70761
		2.23999	3.78823		3.05091	1.20191		1.61654	4.34601		2.13963	4.31767				1.97117	1.18212		7.75425	3.57443		1.75579			4.82076	6.61276						3.26453	2.57107		3.2837	3.55424		3.58459	1.58758		1.637
		2.88383	5.13586		4.92322	4.27693		3.07044	5.27264		2.22696	4.53427					1.59104		3.96374	8.60322		2.41487			5.24626	5.1116						5.5803	1.84034			2.66402			0.91683
		6.55331	1.23983		2.99334				3.90837		3.85821						4.71024		2.18243						1.66326	3.8048						2.01184							3.51172
		1.8099	0.959824		5.48211						2.0577						3.89858		2.35737						2.3242														1.61361
											1.57049						3.35239
																	1.19696
Mean		3.78123	2.70841		5.20252	2.78591		2.43085	4.50183		2.83702	3.24256				1.68792	2.67587		3.6958	4.99392		2.98029	1.89682		3.47846	4.4309						3.35643	3.5131		2.6102	2.49913		3.43287	1.73082		3.45803	1.70761
SD		2.0877	1.75762		2.67768	1.53962		0.742528	0.568944		1.38212	2.05258				0.400573	1.39654		2.38741	3.14939		1.58476			1.54709	1.88128						1.56865	2.29377		0.952478	1.14648		0.214557	1.04493		2.57533

## Sheet: S4
Easy
sham		Cat_ded_pre	Cat_ded_post		Pro_ded_pre	Pro_ded_post		Cat_ind_pre	Cat_ind_post		Pro_ind_pre	Pro_ind_post		anode		Cat_ded_pre	Cat_ded_post		Pro_ded_pre	Pro_ded_post		Cat_ind_pre	Cat_ind_post		Pro_ind_pre	Pro_ind_post				cathode		Cat_ded_pre	Cat_ded_post		Pro_ded_pre	Pro_ded_post		Cat_ind_pre	Cat_ind_post		Pro_ind_pre	Pro_ind_post
		1.59309	3.45837		1.68989	1.98887		1.86218	1.63471		2.91246	7.82028				2.30943	2.64481		3.69068	5.60991		4.65352	2.73895		2.55872	1.92071						5.20129	2.15562		5.2522	7.96558		6.20956	1.72448		10.1678	2.33324
		4.01825	3.50067		4.84512	2.47575		1.33527	1.06442		1.82145	1.35517				3.3479			2.39991	4.48901		3.04821	2.94212		4.07058	3.35049						1.86729	1.79629		5.61086	5.95578		2.22701	2.23085		3.06971	2.91147
		1.29897			1.66937	2.32309			1.44949		2.18762	2.44759				8.75606			6.08557	1.76454		3.54881	1.33425		10.3823	2.17295						3.11475	3.55924		6.54575	4.59865		8.04577	2.78368
		2.76354			4.48261	1.81061			1.15404							6.0578			4.06969	2.83772		2.17409				6.79824						2.954	2.437		2.37896	3.48824		2.90851	3.35586
		1.49447			3.75161	2.34465										2.00968																	5.7929			1.76638		2.5328	1.96055
		1.53794
		2.40061
Mean		2.15812	3.47952		3.28772	2.18859		1.59873	1.32567		2.30718	3.87435				4.49617	2.64481		4.06146	3.6753		3.35616	2.33844		5.67052	3.5606						3.28433	3.14821		4.94694	4.75493		4.38473	2.41108		6.61877	2.62235
SD		0.980465	0.0299127		1.51991	0.277336		0.372581	0.263659		0.55524	3.46065				2.86655			1.52701	1.70855		1.03479	0.87557		4.14992	2.24657						1.39291	1.6188		1.79673	2.36171		2.59797	0.659228		5.01913	0.408871
Difficult
sham		Cat_ded_pre	Cat_ded_post		Pro_ded_pre	Pro_ded_post		Cat_ind_pre	Cat_ind_post		Pro_ind_pre	Pro_ind_post		anode		Cat_ded_pre	Cat_ded_post		Pro_ded_pre	Pro_ded_post		Cat_ind_pre	Cat_ind_post		Pro_ind_pre	Pro_ind_post				cathode		Cat_ded_pre	Cat_ded_post		Pro_ded_pre	Pro_ded_post		Cat_ind_pre	Cat_ind_post		Pro_ind_pre	Pro_ind_post
		2.52014	7.444		8.8641	3.4045		2.17135	3.17424		2.79694	2.10891				2.61548	4.28902		5.07146	8.47928		6.38993	8.65268		4.37514	5.13353						3.79846	2.94272		4.28857	6.32723		3.25872	1.90308		7.57934	3.15232
			1.764		3.20628	2.61522		3.50645	1.46952		3.1032	2.72177				1.85282	3.12958		7.11856	2.26711		4.96045	3.08796		3.28273	2.477						3.56144	3.59898		2.81472	5.52549			1.74525		8.3698	1.88683
			1.80595		5.20096	6.28669		3.57202	2.0018		2.45535	3.05177				14.5203	1.66471		2.60596	13.6109		2.78318			8.8838	7.10932						5.17576	4.65603		6.29955	5.07453			2.52253		3.98624
			1.99124		5.39803			5.5395			3.30297	4.89482				7.68065	2.06764		2.77015						6.00252	8.93873						5.34984	4.46484		3.33116	2.82132					3.01444
			3.1628					2.95178			3.711					3.77801	2.02867								2.96448							3.67609			3.42872
																12.7493
Mean		2.52014	3.2336		5.66734	4.10214		3.54822	2.21519		3.07389	3.19432				7.19942	2.63592		4.39153	8.11911		4.71119	5.87032		5.10173	5.91465						4.31232	3.91565		4.03254	4.93714		3.25872	2.05695		5.73745	2.51958
SD			2.42249		2.3499	1.9326		1.2469	0.872162		0.479201	1.19909				5.40245	1.07371		2.13823	5.68048		1.81625	3.93485		2.42487	2.76887						0.873875	0.79512		1.37336	1.50267			0.410848		2.63333	0.894835

## Sheet: S5
Easy
sham		Cat_ded_pre	Cat_ded_post		Pro_ded_pre	Pro_ded_post		Cat_ind_pre	Cat_ind_post		Pro_ind_pre	Pro_ind_post		anode		Cat_ded_pre	Cat_ded_post		Pro_ded_pre	Pro_ded_post		Cat_ind_pre	Cat_ind_post		Pro_ind_pre	Pro_ind_post				cathode		Cat_ded_pre	Cat_ded_post		Pro_ded_pre	Pro_ded_post		Cat_ind_pre	Cat_ind_post		Pro_ind_pre	Pro_ind_post
		2.04558	9.29533		6.97361	13.9427		17.2365	2.83141		5.75632	5.38013
		2.94019	4.34751		4.34924	13.1061		24.1509	13.1886		11.243	12.7675
		3.88934			4.97051	1.10631		10.1095			6.80397	5.0059
		1.57831			14.3739			5.52443				5.61644
		1.57998						2.40616
Mean		2.40668	6.82142		7.66682	9.38501		11.8855	8.01003		7.93442	7.19251
SD		0.997864	3.49863		4.6095	7.18176		8.83951	7.32367		2.91278	3.72518
Difficult
sham		Cat_ded_pre	Cat_ded_post		Pro_ded_pre	Pro_ded_post		Cat_ind_pre	Cat_ind_post		Pro_ind_pre	Pro_ind_post		anode		Cat_ded_pre	Cat_ded_post		Pro_ded_pre	Pro_ded_post		Cat_ind_pre	Cat_ind_post		Pro_ind_pre	Pro_ind_post				cathode		Cat_ded_pre	Cat_ded_post		Pro_ded_pre	Pro_ded_post		Cat_ind_pre	Cat_ind_post		Pro_ind_pre	Pro_ind_post
		3.18742	4.12917		14.9792	15.2137		14.7077	18.5842		8.40971	38.7607
		2.69814	7.46897		3.33146	8.25238		8.20449	18.3821		12.5197	1.61738
		3.27255	5.4539		19.1827			3.53817	1.88047		10.8488
		8.81659	0.905423		16.1956			1.53408	7.34689
			10.9937
Mean		4.49368	5.79024		13.4223	11.7331		6.9961	11.5484		10.5927	20.189
SD		2.89304	3.76258		6.95516	4.92241		5.85147	8.31312		2.06691	26.2643

## Sheet: S6
Easy
sham		Cat_ded_pre	Cat_ded_post		Pro_ded_pre	Pro_ded_post		Cat_ind_pre	Cat_ind_post		Pro_ind_pre	Pro_ind_post		anode		Cat_ded_pre	Cat_ded_post		Pro_ded_pre	Pro_ded_post		Cat_ind_pre	Cat_ind_post		Pro_ind_pre	Pro_ind_post				cathode		Cat_ded_pre	Cat_ded_post		Pro_ded_pre	Pro_ded_post		Cat_ind_pre	Cat_ind_post		Pro_ind_pre	Pro_ind_post
																1.96015	4.48677		5.3815	2.36381		2.50146	7.58452		3.53872	7.94799						3.39418	2.21123		2.65199	3.24212		8.42697	5.35606		6.64103	1.62829
																3.5488	1.58648		10.2388	6.70852			8.23632		10.2277	9.51676						1.77485	9.49384		2.30411	9.08448		2.20167	6.42845		8.73709	6.71163
																2.09323			8.07276	7.28009						13.5395						2.53493	7.00347		5.9755	1.85837			1.44082		2.35565	4.42622
																3.86755			5.49481	6.37311						4.10553						2.14883			3.15019	5.92569			3.97261		5.50058
																2.44878										3.37653						1.95089				6.16706			1.34026
																																1.85715
																																7.21167
Mean																2.7837	3.03663		7.29697	5.68138		2.50146	7.91042		6.88321	7.69727						2.98179	6.23618		3.52045	5.25554		5.31432	3.70764		5.80859	4.25538
SD																0.869953	2.05081		2.32185	2.24318			0.460892		4.72983	4.15556						1.94678	3.70144		1.67313	2.80782		4.40195	2.28764		2.66375	2.54597
Difficult
sham		Cat_ded_pre	Cat_ded_post		Pro_ded_pre	Pro_ded_post		Cat_ind_pre	Cat_ind_post		Pro_ind_pre	Pro_ind_post		anode		Cat_ded_pre	Cat_ded_post		Pro_ded_pre	Pro_ded_post		Cat_ind_pre	Cat_ind_post		Pro_ind_pre	Pro_ind_post				cathode		Cat_ded_pre	Cat_ded_post		Pro_ded_pre	Pro_ded_post		Cat_ind_pre	Cat_ind_post		Pro_ind_pre	Pro_ind_post
																1.99015	4.55153		4.94651	12.232		2.22079	2.29565		10.5876	2.19467						1.43578	1.45535		10.8596	10.9684		1.45926	1.63904		7.64137	4.67338
																8.99858	6.47346		6.93078	2.43001		4.62453	3.8368		24.3946							7.09388	5.78397		1.5198	10.1627		3.49249	5.57464		2.84061	7.86538
																9.49747	6.42247		8.04972	2.13553			5.07864										11.3557		8.81369	8.23216		13.3329			5.67757
																1.81096	7.83272		2.68284	7.31194			2.04086										1.68205		3.85746	1.67543		20.1068			9.60208
																2.58759	4.33382																7.80921
																5.88309																	7.37815
																																	13.2853
																																	10.633
Mean																5.12797	5.9228		5.65246	6.02738		3.42266	3.31299		17.4911	2.19467						4.26483	7.42284		6.26265	7.75967		9.59785	3.60684		6.44041	6.26938
SD																3.51984	1.46679		2.35923	4.76919		1.69971	1.41953		9.76301	#DIV/0!						4.00088	4.335		4.31739	4.21552		8.71589	2.78289		2.88554	2.25708

## Sheet: S7
Easy
sham		Cat_ded_pre	Cat_ded_post		Pro_ded_pre	Pro_ded_post		Cat_ind_pre	Cat_ind_post		Pro_ind_pre	Pro_ind_post		anode		Cat_ded_pre	Cat_ded_post		Pro_ded_pre	Pro_ded_post		Cat_ind_pre	Cat_ind_post		Pro_ind_pre	Pro_ind_post				cathode		Cat_ded_pre	Cat_ded_post		Pro_ded_pre	Pro_ded_post		Cat_ind_pre	Cat_ind_post		Pro_ind_pre	Pro_ind_post
		2.25153	1.4173		1.00138	1.26196		2.05324	3.1392		3.13952	1.50023				3.38292	3.87192		1.55735	1.72198		1.49674	1.292		3.85133	3.28032						1.08966	2.39541		2.13977	2.18234		1.12501	6.4861		6.18798	3.96611
		1.63114			1.10403	2.0777		4.29285	1.311		1.7367	1.67593				1.00483	6.07811		4.64644	1.49467		1.0938	10.5141		1.98319	2.72211						5.12316	3.21154		2.27753	7.5344		7.90926	2.18594		5.02618	4.36014
		1.16681			4.36979	2.46844		1.26662	4.09905			2.80005				3.53374			2.12897	9.07877		2.45978				9.28257						1.40939	3.96038		2.47551	2.06731			3.27436		3.52969	4.81935
		1.3337			2.36289							1.56073				1.42311			3.82904	5.72197												3.7565			6.1296	8.61801			4.65526		5.91937
												5.27582				0.990499
												9.00206				3.00069
Mean		1.5958	1.4173		2.20952	1.93604		2.53757	2.84975		2.43811	3.6358				2.22263	4.97502		3.04045	4.50435		1.68344	5.90307		2.91726	5.095						2.84468	3.18911		3.2556	5.10052		4.51713	4.15041		5.1658	4.38187
SD		0.477478	#DIV/0!		1.56759	0.615591		1.57018	1.41638		0.991941	2.99642				1.20922	1.56001		1.44123	3.61514		0.701868	6.52103		1.32097	3.63727						1.92899	0.782724		1.92095	3.46471		4.79719	1.85624		1.19848	0.427037
Difficult
sham		Cat_ded_pre	Cat_ded_post		Pro_ded_pre	Pro_ded_post		Cat_ind_pre	Cat_ind_post		Pro_ind_pre	Pro_ind_post		anode		Cat_ded_pre	Cat_ded_post		Pro_ded_pre	Pro_ded_post		Cat_ind_pre	Cat_ind_post		Pro_ind_pre	Pro_ind_post				cathode		Cat_ded_pre	Cat_ded_post		Pro_ded_pre	Pro_ded_post		Cat_ind_pre	Cat_ind_post		Pro_ind_pre	Pro_ind_post
		2.44631	0.758975		8.60461	1.60591		1.81152	1.39218		9.44619	2.93504				3.1881	2.31307		4.12058	4.40799		4.9754	2.98978		1.90248	6.54945						4.76245	5.73427		3.93885	3.9285		2.63244	2.47088		1.97648	2.44968
		0.774792	1.28365		3.9267			6.79382	1.85758		2.09673	4.94068					1.7362		3.59332	3.35823			1.21504		5.99229	2.10257						2.72885	3.15424		2.62352	6.64628		7.25261	4.20864		3.00616
		2.98291	1.62284		4.70384						1.95798	6.36977					2.64271		4.27098						2.76935							7.06592			4.74431	2.53974		2.65906	6.28672
		3.27897	2.26136		1.63297						5.20261						4.68505		2.40032						3.88426										5.08319				4.93045
		4.61399															5.29381								4.94466														6.38796
Mean		2.81939	1.48171		4.71703	1.60591		4.30267	1.62488		4.67588	4.7485				3.1881	3.33417		3.5963	3.88311		4.9754	2.10241		3.89861	4.32601						4.8524	4.44425		4.09747	4.37151		4.18137	4.85693		2.49132	2.44968
SD		1.39446	0.629643		2.90112			3.52302	0.329087		3.51532	1.72541					1.5604		0.848616	0.74229			1.25493		1.63842	3.14442						2.16993	1.82435		1.09358	2.08881		2.6598	1.62075		0.728088

## Sheet: S8
Easy
sham		Cat_ded_pre	Cat_ded_post		Pro_ded_pre	Pro_ded_post		Cat_ind_pre	Cat_ind_post		Pro_ind_pre	Pro_ind_post		anode		Cat_ded_pre	Cat_ded_post		Pro_ded_pre	Pro_ded_post		Cat_ind_pre	Cat_ind_post		Pro_ind_pre	Pro_ind_post				cathode		Cat_ded_pre	Cat_ded_post		Pro_ded_pre	Pro_ded_post		Cat_ind_pre	Cat_ind_post		Pro_ind_pre	Pro_ind_post
		4.6705	1.14427		6.1395	2.9844		1.68844	1.3045		3.28363	2.03488				3.74007	1.95754		2.25853	1.0863		4.23967	2.12909		7.69725	1.53733						0.981311	3.30246		2.87475	1.48369		6.77724	5.20289		3.84625	4.10221
		3.00637	2.58761		8.6812	5.31157		1.47502	2.3977		13.4839	3.9275				1.00141	1.30307		5.37295	2.21836		4.81664	1.51122		3.10245	4.72758						1.06416	4.81067		1.9191	1.35348		1.12296	1.75367		4.8236	2.10163
		1.89465			5.54338	9.13526			4.97933			13.5106				2.29819	5.00106		5.85593	8.38852		4.28982	3.88566			7.38332						1.50675	2.42634		1.24448	1.69189		1.35615	3.43574		5.13004	4.43265
		1.64604			3.32519	9.58121						10.9806					2.56392		3.36513	12.0034			1.31537			4.4024						1.60612			4.49998	1.41035					6.95981	1.56235
						3.64592											5.0583						12.2452									1.34576			1.86761	3.50063
																																0.812464
Mean		2.80439	1.86594		5.92232	6.13167		1.58173	2.89384		8.38375	7.6134				2.34656	3.17678		4.21313	5.92414		4.44871	4.21731		5.39985	4.51266						1.21943	3.51315		2.48119	1.88801		3.08545	3.4641		5.18992	3.04971
SD		1.3775	1.0206		2.20207	3.06911		0.150908	1.88698		7.21266	5.50215				1.36997	1.74936		1.6915	5.16939		0.319624	4.60059		3.24901	2.39107						0.314476	1.20605		1.27007	0.910543		3.19931	1.72478		1.30074	1.42961
Difficult
sham		Cat_ded_pre	Cat_ded_post		Pro_ded_pre	Pro_ded_post		Cat_ind_pre	Cat_ind_post		Pro_ind_pre	Pro_ind_post		anode		Cat_ded_pre	Cat_ded_post		Pro_ded_pre	Pro_ded_post		Cat_ind_pre	Cat_ind_post		Pro_ind_pre	Pro_ind_post				cathode		Cat_ded_pre	Cat_ded_post		Pro_ded_pre	Pro_ded_post		Cat_ind_pre	Cat_ind_post		Pro_ind_pre	Pro_ind_post
		3.43955	9.07515		7.98828	19.7138		12.8759	3.24935		10.5071	3.24935				2.88008	2.24611		3.36455	5.24965		15.1005	2.36507		7.20288	5.18697						1.14155	13.0954		0.966787	8.35916		6.34621	2.75939		27.5076	4.21594
		1.952	6.12193		16.1174	10.4714		1.133	1.95515		7.80669	1.95515				8.76086	4.30732		3.40378	5.88499		6.30698	2.86217		1.12577	3.3021						2.43938	0.903358		3.41995	6.62486		14.1091	7.03865		6.99569	4.94522
		2.41589	1.64892		2.2319	17.1157			4.34772		11.3092	4.34772				3.39991	2.98222		5.68225	17.1638			2.77879		2.84486	2.11587							12.0278		4.19905	8.02055		1.36475	2.1063		15.8662	11.4432
			6.98381						2.1063		8.28641	2.1063				4.4116	3.01209		4.04923	2.77332			1.55196										2.14651		6.20368			2.16561				3.23225
			1.53515								3.91777						3.05																4.15763		11.4947							10.282
																																	2.17805
																																	1.27859
Mean		2.60248	5.07299		8.77919	15.767		7.00443	2.91463		8.36544	2.91463				4.86311	3.11955		4.12495	7.76794		10.7037	2.3895		3.7245	3.53498						1.79047	5.11247		5.25683	7.66819		5.99641	3.96811		16.7898	6.82373
SD		0.76113	3.35445		6.97644	4.7665		8.30346	1.11651		2.88759	1.11651				2.67517	0.743126		1.08462	6.40614		6.21796	0.599177		3.1326	1.54874						0.917704	5.20069		3.95931	0.919273		5.83282	2.67914		10.2871	3.75924

[truncated: 13 more sheets: S9, S10, S11, S12, S13, S14, S15, S16, S17, S18, S19, S20, S21]
